# Supplementary material for: Genome-wide association study of developmental dysplasia of the hip identifies an association with GDF5
Source: Commun Biol. 2018 May 31;1:56. doi: 10.1038/s42003-018-0052-4 (PMC6123669; doi:10.1038/s42003-018-0052-4)
Supplement: Supplementary file 3 — Supplementary Data 1 [file 42003_2018_52_MOESM3_ESM.xlsx]

## Sheet: Sheet1
Gencode Id	Gene Symbol	Variant Id	SNP Id	P-Value	Effect Size	Tissue
ENSG00000242372.2	EIF6	20_34025212_G_T_b37	rs61754581	2.3e-05	1.4	Prostate
ENSG00000101019.17	UQCC1	20_34025212_G_T_b37	rs61754581	0.00014	0.6	Esophagus - Mucosa
ENSG00000101019.17	UQCC1	20_34025756_A_G_b37	rs143384	4.1e-24	-0.43	Cells - Transformed fibroblasts
ENSG00000101019.17	UQCC1	20_34025756_A_G_b37	rs143384	5.3e-18	-0.22	Muscle - Skeletal
ENSG00000101019.17	UQCC1	20_34025756_A_G_b37	rs143384	1.2e-15	-0.26	Esophagus - Mucosa
ENSG00000101019.17	UQCC1	20_34025756_A_G_b37	rs143384	6.9e-14	-0.29	Skin - Sun Exposed (Lower leg)
ENSG00000125998.7	FAM83C	20_34025756_A_G_b37	rs143384	7.1e-11	-0.18	Skin - Sun Exposed (Lower leg)
ENSG00000101019.17	UQCC1	20_34025756_A_G_b37	rs143384	1.2e-10	-0.25	Skin - Not Sun Exposed (Suprapubic)
ENSG00000268340.1	RP3-477O4.16	20_34025756_A_G_b37	rs143384	1.8e-10	0.45	Nerve - Tibial
ENSG00000101019.17	UQCC1	20_34025756_A_G_b37	rs143384	3.3e-10	-0.25	Lung
ENSG00000101019.17	UQCC1	20_34025756_A_G_b37	rs143384	1.2e-09	-0.22	Thyroid
ENSG00000101019.17	UQCC1	20_34025756_A_G_b37	rs143384	5.3e-09	-0.26	Adipose - Subcutaneous
ENSG00000224497.1	RPL36P4	20_34025756_A_G_b37	rs143384	1.8e-08	0.44	Cells - Transformed fibroblasts
ENSG00000125965.4	GDF5	20_34025756_A_G_b37	rs143384	4.6e-08	0.4	Esophagus - Gastroesophageal Junction
ENSG00000101019.17	UQCC1	20_34025756_A_G_b37	rs143384	7.1e-08	-0.2	Whole Blood
ENSG00000214078.7	CPNE1	20_34025756_A_G_b37	rs143384	7.7e-08	-0.42	Testis
ENSG00000126001.11	CEP250	20_34025756_A_G_b37	rs143384	9.2e-08	-0.22	Muscle - Skeletal
ENSG00000224497.1	RPL36P4	20_34025756_A_G_b37	rs143384	1.2e-07	0.4	Thyroid
ENSG00000268340.1	RP3-477O4.16	20_34025756_A_G_b37	rs143384	1.3e-07	0.54	Testis
ENSG00000268340.1	RP3-477O4.16	20_34025756_A_G_b37	rs143384	1.4e-07	0.48	Brain - Caudate (basal ganglia)
ENSG00000224497.1	RPL36P4	20_34025756_A_G_b37	rs143384	1.5e-07	0.39	Nerve - Tibial
ENSG00000125965.4	GDF5	20_34025756_A_G_b37	rs143384	3.5e-07	0.34	Esophagus - Muscularis
ENSG00000224497.1	RPL36P4	20_34025756_A_G_b37	rs143384	5.6e-07	0.41	Esophagus - Muscularis
ENSG00000224497.1	RPL36P4	20_34025756_A_G_b37	rs143384	6e-07	0.35	Whole Blood
ENSG00000126001.11	CEP250	20_34025756_A_G_b37	rs143384	8.2e-07	-0.4	Brain - Cerebellum
ENSG00000101019.17	UQCC1	20_34025756_A_G_b37	rs143384	8.9e-07	-0.19	Adipose - Visceral (Omentum)
ENSG00000125965.4	GDF5	20_34025756_A_G_b37	rs143384	9.9e-07	0.62	Brain - Putamen (basal ganglia)
ENSG00000224497.1	RPL36P4	20_34025756_A_G_b37	rs143384	1e-06	0.37	Adipose - Subcutaneous
ENSG00000101000.4	PROCR	20_34025756_A_G_b37	rs143384	1.4e-06	-0.18	Muscle - Skeletal
ENSG00000214078.7	CPNE1	20_34025756_A_G_b37	rs143384	1.6e-06	-0.3	Adipose - Subcutaneous
ENSG00000101019.17	UQCC1	20_34025756_A_G_b37	rs143384	1.6e-06	-0.24	Stomach
ENSG00000268340.1	RP3-477O4.16	20_34025756_A_G_b37	rs143384	2.1e-06	0.57	Brain - Frontal Cortex (BA9)
ENSG00000224497.1	RPL36P4	20_34025756_A_G_b37	rs143384	3e-06	0.36	Skin - Not Sun Exposed (Suprapubic)
ENSG00000224497.1	RPL36P4	20_34025756_A_G_b37	rs143384	3e-06	0.34	Esophagus - Mucosa
ENSG00000125965.4	GDF5	20_34025756_A_G_b37	rs143384	3.3e-06	0.44	Colon - Sigmoid
ENSG00000224497.1	RPL36P4	20_34025756_A_G_b37	rs143384	3.3e-06	0.43	Breast - Mammary Tissue
ENSG00000101019.17	UQCC1	20_34025756_A_G_b37	rs143384	3.3e-06	-0.19	Nerve - Tibial
ENSG00000268340.1	RP3-477O4.16	20_34025756_A_G_b37	rs143384	3.5e-06	0.57	Brain - Putamen (basal ganglia)
ENSG00000268340.1	RP3-477O4.16	20_34025756_A_G_b37	rs143384	4.2e-06	0.34	Skin - Not Sun Exposed (Suprapubic)
ENSG00000268340.1	RP3-477O4.16	20_34025756_A_G_b37	rs143384	5.5e-06	0.36	Esophagus - Muscularis
ENSG00000101000.4	PROCR	20_34025756_A_G_b37	rs143384	5.5e-06	-0.19	Adipose - Subcutaneous
ENSG00000214078.7	CPNE1	20_34025756_A_G_b37	rs143384	6.1e-06	-0.27	Thyroid
ENSG00000100991.7	TRPC4AP	20_34025756_A_G_b37	rs143384	6.6e-06	-0.14	Skin - Not Sun Exposed (Suprapubic)
ENSG00000224497.1	RPL36P4	20_34025756_A_G_b37	rs143384	8.8e-06	0.48	Adrenal Gland
ENSG00000224497.1	RPL36P4	20_34025756_A_G_b37	rs143384	9e-06	0.36	Adipose - Visceral (Omentum)
ENSG00000214078.7	CPNE1	20_34025756_A_G_b37	rs143384	9.2e-06	-0.29	Esophagus - Mucosa
ENSG00000214078.7	CPNE1	20_34025756_A_G_b37	rs143384	1.2e-05	-0.23	Lung
ENSG00000125991.14	ERGIC3	20_34025756_A_G_b37	rs143384	1.2e-05	-0.13	Cells - Transformed fibroblasts
ENSG00000268340.1	RP3-477O4.16	20_34025756_A_G_b37	rs143384	1.3e-05	0.5	Brain - Cerebellum
ENSG00000214078.7	CPNE1	20_34025756_A_G_b37	rs143384	1.8e-05	-0.19	Whole Blood
ENSG00000088340.11	FER1L4	20_34025756_A_G_b37	rs143384	1.8e-05	-0.27	Nerve - Tibial
ENSG00000224497.1	RPL36P4	20_34025756_A_G_b37	rs143384	2e-05	0.27	Muscle - Skeletal
ENSG00000268340.1	RP3-477O4.16	20_34025756_A_G_b37	rs143384	2.1e-05	0.32	Esophagus - Mucosa
ENSG00000268340.1	RP3-477O4.16	20_34025756_A_G_b37	rs143384	2.2e-05	0.27	Muscle - Skeletal
ENSG00000268340.1	RP3-477O4.16	20_34025756_A_G_b37	rs143384	2.4e-05	0.41	Brain - Nucleus accumbens (basal ganglia)
ENSG00000101019.17	UQCC1	20_34025756_A_G_b37	rs143384	2.4e-05	-0.48	Cells - EBV-transformed lymphocytes
ENSG00000224497.1	RPL36P4	20_34025756_A_G_b37	rs143384	2.7e-05	0.4	Heart - Atrial Appendage
ENSG00000101019.17	UQCC1	20_34025756_A_G_b37	rs143384	3.3e-05	-0.24	Breast - Mammary Tissue
ENSG00000125965.4	GDF5	20_34025756_A_G_b37	rs143384	3.5e-05	0.25	Thyroid
ENSG00000088298.8	EDEM2	20_34025756_A_G_b37	rs143384	3.9e-05	-0.15	Adipose - Subcutaneous
ENSG00000214078.7	CPNE1	20_34025756_A_G_b37	rs143384	4.5e-05	-0.26	Nerve - Tibial
ENSG00000214078.7	CPNE1	20_34025756_A_G_b37	rs143384	4.7e-05	-0.2	Cells - Transformed fibroblasts
ENSG00000224497.1	RPL36P4	20_34025756_A_G_b37	rs143384	4.7e-05	0.29	Skin - Sun Exposed (Lower leg)
ENSG00000101460.8	MAP1LC3A	20_34025756_A_G_b37	rs143384	5.2e-05	0.1	Artery - Tibial
ENSG00000101019.17	UQCC1	20_34025756_A_G_b37	rs143384	5.4e-05	-0.14	Artery - Tibial
ENSG00000268340.1	RP3-477O4.16	20_34025756_A_G_b37	rs143384	6.5e-05	0.33	Adipose - Visceral (Omentum)
ENSG00000224497.1	RPL36P4	20_34025756_A_G_b37	rs143384	8.4e-05	0.28	Lung
ENSG00000125998.7	FAM83C	20_34025756_A_G_b37	rs143384	9.2e-05	-0.15	Esophagus - Mucosa
ENSG00000268340.1	RP3-477O4.16	20_34025756_A_G_b37	rs143384	0.00011	0.26	Skin - Sun Exposed (Lower leg)
ENSG00000224497.1	RPL36P4	20_34025756_A_G_b37	rs143384	0.00011	0.26	Artery - Tibial
ENSG00000214078.7	CPNE1	20_34025756_A_G_b37	rs143384	0.00012	-0.2	Skin - Sun Exposed (Lower leg)
ENSG00000101000.4	PROCR	20_34025756_A_G_b37	rs143384	0.00014	-0.14	Nerve - Tibial
ENSG00000101019.17	UQCC1	20_34025983_A_G_b37	rs143383	1.3e-23	-0.45	Cells - Transformed fibroblasts
ENSG00000101019.17	UQCC1	20_34025983_A_G_b37	rs143383	2.6e-23	-0.25	Muscle - Skeletal
ENSG00000101019.17	UQCC1	20_34025983_A_G_b37	rs143383	6.1e-16	-0.28	Esophagus - Mucosa
ENSG00000101019.17	UQCC1	20_34025983_A_G_b37	rs143383	8.4e-16	-0.33	Skin - Sun Exposed (Lower leg)
ENSG00000101019.17	UQCC1	20_34025983_A_G_b37	rs143383	5e-14	-0.29	Skin - Not Sun Exposed (Suprapubic)
ENSG00000101019.17	UQCC1	20_34025983_A_G_b37	rs143383	3e-11	-0.31	Adipose - Subcutaneous
ENSG00000101019.17	UQCC1	20_34025983_A_G_b37	rs143383	1.9e-10	-0.26	Lung
ENSG00000101019.17	UQCC1	20_34025983_A_G_b37	rs143383	3.2e-10	-0.24	Thyroid
ENSG00000125998.7	FAM83C	20_34025983_A_G_b37	rs143383	6.7e-10	-0.18	Skin - Sun Exposed (Lower leg)
ENSG00000268340.1	RP3-477O4.16	20_34025983_A_G_b37	rs143383	1.4e-09	0.44	Nerve - Tibial
ENSG00000126001.11	CEP250	20_34025983_A_G_b37	rs143383	1.8e-09	-0.25	Muscle - Skeletal
ENSG00000224497.1	RPL36P4	20_34025983_A_G_b37	rs143383	2.9e-09	0.46	Adipose - Subcutaneous
ENSG00000125965.4	GDF5	20_34025983_A_G_b37	rs143383	1.8e-08	0.42	Esophagus - Gastroesophageal Junction
ENSG00000125965.4	GDF5	20_34025983_A_G_b37	rs143383	2.4e-08	0.38	Esophagus - Muscularis
ENSG00000268340.1	RP3-477O4.16	20_34025983_A_G_b37	rs143383	4.9e-08	0.52	Brain - Caudate (basal ganglia)
ENSG00000101019.17	UQCC1	20_34025983_A_G_b37	rs143383	4.9e-08	-0.21	Adipose - Visceral (Omentum)
ENSG00000126001.11	CEP250	20_34025983_A_G_b37	rs143383	8.8e-08	-0.45	Brain - Cerebellum
ENSG00000125965.4	GDF5	20_34025983_A_G_b37	rs143383	1.5e-07	0.68	Brain - Putamen (basal ganglia)
ENSG00000101019.17	UQCC1	20_34025983_A_G_b37	rs143383	1.8e-07	-0.2	Whole Blood
ENSG00000224497.1	RPL36P4	20_34025983_A_G_b37	rs143383	1.8e-07	0.41	Thyroid
ENSG00000125965.4	GDF5	20_34025983_A_G_b37	rs143383	2.1e-07	-0.26	Lung
ENSG00000268340.1	RP3-477O4.16	20_34025983_A_G_b37	rs143383	3.4e-07	0.51	Testis
ENSG00000214078.7	CPNE1	20_34025983_A_G_b37	rs143383	3.5e-07	-0.39	Testis
ENSG00000268340.1	RP3-477O4.16	20_34025983_A_G_b37	rs143383	3.8e-07	0.39	Esophagus - Mucosa
ENSG00000214078.7	CPNE1	20_34025983_A_G_b37	rs143383	4.6e-07	-0.33	Adipose - Subcutaneous
ENSG00000125965.4	GDF5	20_34025983_A_G_b37	rs143383	7.5e-07	0.47	Colon - Sigmoid
ENSG00000268340.1	RP3-477O4.16	20_34025983_A_G_b37	rs143383	8.2e-07	0.58	Brain - Cerebellum
ENSG00000101019.17	UQCC1	20_34025983_A_G_b37	rs143383	9.6e-07	-0.24	Stomach
ENSG00000268340.1	RP3-477O4.16	20_34025983_A_G_b37	rs143383	1.1e-06	0.37	Skin - Not Sun Exposed (Suprapubic)
ENSG00000268340.1	RP3-477O4.16	20_34025983_A_G_b37	rs143383	1.2e-06	0.39	Esophagus - Muscularis
ENSG00000224497.1	RPL36P4	20_34025983_A_G_b37	rs143383	1.5e-06	0.39	Cells - Transformed fibroblasts
ENSG00000268340.1	RP3-477O4.16	20_34025983_A_G_b37	rs143383	1.9e-06	0.64	Brain - Frontal Cortex (BA9)
ENSG00000224497.1	RPL36P4	20_34025983_A_G_b37	rs143383	2.1e-06	0.39	Esophagus - Muscularis
ENSG00000268340.1	RP3-477O4.16	20_34025983_A_G_b37	rs143383	2.7e-06	0.51	Pituitary
ENSG00000101019.17	UQCC1	20_34025983_A_G_b37	rs143383	3e-06	-0.16	Artery - Tibial
ENSG00000268340.1	RP3-477O4.16	20_34025983_A_G_b37	rs143383	3.6e-06	0.59	Brain - Putamen (basal ganglia)
ENSG00000101019.17	UQCC1	20_34025983_A_G_b37	rs143383	4.1e-06	-0.19	Nerve - Tibial
ENSG00000224497.1	RPL36P4	20_34025983_A_G_b37	rs143383	5e-06	0.34	Skin - Sun Exposed (Lower leg)
ENSG00000224497.1	RPL36P4	20_34025983_A_G_b37	rs143383	5.2e-06	0.38	Adipose - Visceral (Omentum)
ENSG00000125991.14	ERGIC3	20_34025983_A_G_b37	rs143383	5.8e-06	-0.14	Cells - Transformed fibroblasts
ENSG00000224497.1	RPL36P4	20_34025983_A_G_b37	rs143383	7.7e-06	0.5	Brain - Nucleus accumbens (basal ganglia)
ENSG00000268340.1	RP3-477O4.16	20_34025983_A_G_b37	rs143383	8.2e-06	0.45	Brain - Nucleus accumbens (basal ganglia)
ENSG00000224497.1	RPL36P4	20_34025983_A_G_b37	rs143383	8.2e-06	0.36	Skin - Not Sun Exposed (Suprapubic)
ENSG00000224497.1	RPL36P4	20_34025983_A_G_b37	rs143383	9e-06	0.33	Lung
ENSG00000268340.1	RP3-477O4.16	20_34025983_A_G_b37	rs143383	9.4e-06	0.37	Adipose - Visceral (Omentum)
ENSG00000224497.1	RPL36P4	20_34025983_A_G_b37	rs143383	9.5e-06	0.49	Adrenal Gland
ENSG00000224497.1	RPL36P4	20_34025983_A_G_b37	rs143383	1.1e-05	0.34	Nerve - Tibial
ENSG00000100991.7	TRPC4AP	20_34025983_A_G_b37	rs143383	1.1e-05	-0.14	Skin - Not Sun Exposed (Suprapubic)
ENSG00000224497.1	RPL36P4	20_34025983_A_G_b37	rs143383	1.2e-05	0.31	Whole Blood
ENSG00000268340.1	RP3-477O4.16	20_34025983_A_G_b37	rs143383	1.7e-05	0.39	Colon - Transverse
ENSG00000125965.4	GDF5	20_34025983_A_G_b37	rs143383	2.2e-05	0.37	Pituitary
ENSG00000214078.7	CPNE1	20_34025983_A_G_b37	rs143383	2.2e-05	-0.26	Thyroid
ENSG00000224497.1	RPL36P4	20_34025983_A_G_b37	rs143383	2.2e-05	0.38	Artery - Aorta
ENSG00000268340.1	RP3-477O4.16	20_34025983_A_G_b37	rs143383	2.7e-05	0.35	Adipose - Subcutaneous
ENSG00000214078.7	CPNE1	20_34025983_A_G_b37	rs143383	3e-05	-0.28	Esophagus - Mucosa
ENSG00000242372.2	EIF6	20_34025983_A_G_b37	rs143383	3.1e-05	0.13	Muscle - Skeletal
ENSG00000268340.1	RP3-477O4.16	20_34025983_A_G_b37	rs143383	3.4e-05	0.42	Colon - Sigmoid
ENSG00000224497.1	RPL36P4	20_34025983_A_G_b37	rs143383	3.6e-05	0.39	Heart - Atrial Appendage
ENSG00000224497.1	RPL36P4	20_34025983_A_G_b37	rs143383	4e-05	0.39	Breast - Mammary Tissue
ENSG00000268340.1	RP3-477O4.16	20_34025983_A_G_b37	rs143383	4.1e-05	0.27	Muscle - Skeletal
ENSG00000101019.17	UQCC1	20_34025983_A_G_b37	rs143383	4.3e-05	-0.14	Heart - Atrial Appendage
ENSG00000101019.17	UQCC1	20_34025983_A_G_b37	rs143383	4.4e-05	-0.24	Breast - Mammary Tissue
ENSG00000224497.1	RPL36P4	20_34025983_A_G_b37	rs143383	4.5e-05	0.31	Esophagus - Mucosa
ENSG00000224497.1	RPL36P4	20_34025983_A_G_b37	rs143383	4.8e-05	0.26	Muscle - Skeletal
ENSG00000268340.1	RP3-477O4.16	20_34025983_A_G_b37	rs143383	7.3e-05	0.28	Skin - Sun Exposed (Lower leg)
ENSG00000088340.11	FER1L4	20_34025983_A_G_b37	rs143383	8.1e-05	-0.26	Nerve - Tibial
ENSG00000125998.7	FAM83C	20_34025983_A_G_b37	rs143383	0.00012	-0.14	Skin - Not Sun Exposed (Suprapubic)
ENSG00000101019.17	UQCC1	20_33894463_A_G_b37	rs878639	3.4e-30	-0.46	Cells - Transformed fibroblasts
ENSG00000101019.17	UQCC1	20_33894463_A_G_b37	rs878639	1.1e-22	-0.24	Muscle - Skeletal
ENSG00000101019.17	UQCC1	20_33894463_A_G_b37	rs878639	6.2e-21	-0.3	Esophagus - Mucosa
ENSG00000101019.17	UQCC1	20_33894463_A_G_b37	rs878639	3.8e-20	-0.35	Skin - Sun Exposed (Lower leg)
ENSG00000101019.17	UQCC1	20_33894463_A_G_b37	rs878639	1.3e-16	-0.3	Skin - Not Sun Exposed (Suprapubic)
ENSG00000101019.17	UQCC1	20_33894463_A_G_b37	rs878639	2.2e-13	-0.32	Adipose - Subcutaneous
ENSG00000101019.17	UQCC1	20_33894463_A_G_b37	rs878639	1.6e-12	-0.27	Lung
ENSG00000101019.17	UQCC1	20_33894463_A_G_b37	rs878639	1.2e-10	-0.23	Thyroid
ENSG00000224497.1	RPL36P4	20_33894463_A_G_b37	rs878639	5e-10	0.45	Adipose - Subcutaneous
ENSG00000126001.11	CEP250	20_33894463_A_G_b37	rs878639	6.5e-10	-0.48	Brain - Cerebellum
ENSG00000126001.11	CEP250	20_33894463_A_G_b37	rs878639	6.5e-10	-0.25	Muscle - Skeletal
ENSG00000125998.7	FAM83C	20_33894463_A_G_b37	rs878639	6.7e-10	-0.17	Skin - Sun Exposed (Lower leg)
ENSG00000224497.1	RPL36P4	20_33894463_A_G_b37	rs878639	1e-09	0.46	Cells - Transformed fibroblasts
ENSG00000268340.1	RP3-477O4.16	20_33894463_A_G_b37	rs878639	1.4e-09	0.41	Nerve - Tibial
ENSG00000224497.1	RPL36P4	20_33894463_A_G_b37	rs878639	6.6e-09	0.49	Breast - Mammary Tissue
ENSG00000224497.1	RPL36P4	20_33894463_A_G_b37	rs878639	1.7e-08	0.4	Nerve - Tibial
ENSG00000125965.4	GDF5	20_33894463_A_G_b37	rs878639	2.3e-08	0.36	Esophagus - Muscularis
ENSG00000268340.1	RP3-477O4.16	20_33894463_A_G_b37	rs878639	2.5e-08	0.4	Skin - Not Sun Exposed (Suprapubic)
ENSG00000268340.1	RP3-477O4.16	20_33894463_A_G_b37	rs878639	2.6e-08	0.52	Testis
ENSG00000125965.4	GDF5	20_33894463_A_G_b37	rs878639	2.7e-08	-0.26	Lung
ENSG00000101019.17	UQCC1	20_33894463_A_G_b37	rs878639	3e-08	-0.26	Stomach
ENSG00000268340.1	RP3-477O4.16	20_33894463_A_G_b37	rs878639	3.1e-08	0.49	Brain - Caudate (basal ganglia)
ENSG00000268340.1	RP3-477O4.16	20_33894463_A_G_b37	rs878639	4e-08	0.64	Brain - Frontal Cortex (BA9)
ENSG00000125965.4	GDF5	20_33894463_A_G_b37	rs878639	5e-08	0.39	Esophagus - Gastroesophageal Junction
ENSG00000224497.1	RPL36P4	20_33894463_A_G_b37	rs878639	9.3e-08	0.4	Thyroid
ENSG00000101019.17	UQCC1	20_33894463_A_G_b37	rs878639	1e-07	-0.19	Whole Blood
ENSG00000214078.7	CPNE1	20_33894463_A_G_b37	rs878639	1e-07	-0.33	Adipose - Subcutaneous
ENSG00000101019.17	UQCC1	20_33894463_A_G_b37	rs878639	1.2e-07	-0.2	Adipose - Visceral (Omentum)
ENSG00000224497.1	RPL36P4	20_33894463_A_G_b37	rs878639	3.8e-07	0.54	Adrenal Gland
ENSG00000268340.1	RP3-477O4.16	20_33894463_A_G_b37	rs878639	6.5e-07	0.36	Esophagus - Mucosa
ENSG00000224497.1	RPL36P4	20_33894463_A_G_b37	rs878639	9.6e-07	0.37	Skin - Not Sun Exposed (Suprapubic)
ENSG00000125991.14	ERGIC3	20_33894463_A_G_b37	rs878639	1e-06	-0.14	Cells - Transformed fibroblasts
ENSG00000268340.1	RP3-477O4.16	20_33894463_A_G_b37	rs878639	1.4e-06	0.35	Artery - Tibial
ENSG00000224497.1	RPL36P4	20_33894463_A_G_b37	rs878639	2.2e-06	0.34	Skin - Sun Exposed (Lower leg)
ENSG00000268340.1	RP3-477O4.16	20_33894463_A_G_b37	rs878639	2.3e-06	0.53	Brain - Cerebellum
ENSG00000268340.1	RP3-477O4.16	20_33894463_A_G_b37	rs878639	3e-06	0.48	Pituitary
ENSG00000268340.1	RP3-477O4.16	20_33894463_A_G_b37	rs878639	3.1e-06	0.44	Brain - Nucleus accumbens (basal ganglia)
ENSG00000224497.1	RPL36P4	20_33894463_A_G_b37	rs878639	3.3e-06	0.31	Artery - Tibial
ENSG00000224497.1	RPL36P4	20_33894463_A_G_b37	rs878639	3.4e-06	0.36	Esophagus - Muscularis
ENSG00000224497.1	RPL36P4	20_33894463_A_G_b37	rs878639	3.9e-06	0.32	Lung
ENSG00000214078.7	CPNE1	20_33894463_A_G_b37	rs878639	4.7e-06	-0.33	Testis
ENSG00000101019.17	UQCC1	20_33894463_A_G_b37	rs878639	5e-06	-0.18	Nerve - Tibial
ENSG00000224497.1	RPL36P4	20_33894463_A_G_b37	rs878639	5.1e-06	0.33	Esophagus - Mucosa
ENSG00000224497.1	RPL36P4	20_33894463_A_G_b37	rs878639	5.2e-06	0.54	Brain - Frontal Cortex (BA9)
ENSG00000268340.1	RP3-477O4.16	20_33894463_A_G_b37	rs878639	5.6e-06	0.43	Colon - Sigmoid
ENSG00000224497.1	RPL36P4	20_33894463_A_G_b37	rs878639	5.7e-06	0.27	Muscle - Skeletal
ENSG00000101019.17	UQCC1	20_33894463_A_G_b37	rs878639	6.3e-06	-0.24	Breast - Mammary Tissue
ENSG00000224497.1	RPL36P4	20_33894463_A_G_b37	rs878639	6.3e-06	0.42	Heart - Atrial Appendage
ENSG00000224497.1	RPL36P4	20_33894463_A_G_b37	rs878639	6.7e-06	0.3	Whole Blood
ENSG00000268340.1	RP3-477O4.16	20_33894463_A_G_b37	rs878639	7e-06	0.38	Colon - Transverse
ENSG00000125965.4	GDF5	20_33894463_A_G_b37	rs878639	7.8e-06	0.36	Pituitary
ENSG00000101019.17	UQCC1	20_33894463_A_G_b37	rs878639	8.6e-06	-0.22	Brain - Caudate (basal ganglia)
ENSG00000088340.11	FER1L4	20_33894463_A_G_b37	rs878639	9.7e-06	-0.27	Nerve - Tibial
ENSG00000224497.1	RPL36P4	20_33894463_A_G_b37	rs878639	1.1e-05	0.46	Brain - Nucleus accumbens (basal ganglia)
ENSG00000101000.4	PROCR	20_33894463_A_G_b37	rs878639	1.3e-05	0.54	Cells - EBV-transformed lymphocytes
ENSG00000268340.1	RP3-477O4.16	20_33894463_A_G_b37	rs878639	1.4e-05	0.3	Skin - Sun Exposed (Lower leg)
ENSG00000268340.1	RP3-477O4.16	20_33894463_A_G_b37	rs878639	1.4e-05	0.51	Brain - Putamen (basal ganglia)
ENSG00000268340.1	RP3-477O4.16	20_33894463_A_G_b37	rs878639	1.5e-05	0.33	Esophagus - Muscularis
ENSG00000125965.4	GDF5	20_33894463_A_G_b37	rs878639	2.1e-05	0.51	Brain - Putamen (basal ganglia)
ENSG00000101019.17	UQCC1	20_33894463_A_G_b37	rs878639	2.5e-05	-0.24	Brain - Hippocampus
ENSG00000224497.1	RPL36P4	20_33894463_A_G_b37	rs878639	2.8e-05	0.36	Artery - Aorta
ENSG00000126005.11	MMP24-AS1	20_33894463_A_G_b37	rs878639	2.9e-05	-0.13	Whole Blood
ENSG00000126001.11	CEP250	20_33894463_A_G_b37	rs878639	3.4e-05	-0.36	Brain - Cerebellar Hemisphere
ENSG00000268340.1	RP3-477O4.16	20_33894463_A_G_b37	rs878639	3.9e-05	0.33	Adipose - Visceral (Omentum)
ENSG00000101019.17	UQCC1	20_33894463_A_G_b37	rs878639	4.4e-05	-0.14	Artery - Tibial
ENSG00000214078.7	CPNE1	20_33894463_A_G_b37	rs878639	4.8e-05	-0.26	Esophagus - Mucosa
ENSG00000268340.1	RP3-477O4.16	20_33894463_A_G_b37	rs878639	5.4e-05	0.25	Lung
ENSG00000101019.17	UQCC1	20_33894463_A_G_b37	rs878639	6.1e-05	-0.14	Heart - Atrial Appendage
ENSG00000268340.1	RP3-477O4.16	20_33894463_A_G_b37	rs878639	7.6e-05	0.29	Thyroid
ENSG00000268340.1	RP3-477O4.16	20_33894463_A_G_b37	rs878639	0.00011	0.3	Adipose - Subcutaneous
ENSG00000100991.7	TRPC4AP	20_33894463_A_G_b37	rs878639	0.00013	-0.12	Skin - Not Sun Exposed (Suprapubic)
ENSG00000214078.7	CPNE1	20_33894463_A_G_b37	rs878639	0.00013	-0.2	Skin - Sun Exposed (Lower leg)
ENSG00000268340.1	RP3-477O4.16	20_33894463_A_G_b37	rs878639	0.00013	0.24	Muscle - Skeletal
ENSG00000101019.17	UQCC1	20_33907161_T_C_b37	rs6060369	4e-30	-0.46	Cells - Transformed fibroblasts
ENSG00000101019.17	UQCC1	20_33907161_T_C_b37	rs6060369	1.7e-23	-0.24	Muscle - Skeletal
ENSG00000101019.17	UQCC1	20_33907161_T_C_b37	rs6060369	5.1e-21	-0.3	Esophagus - Mucosa
ENSG00000101019.17	UQCC1	20_33907161_T_C_b37	rs6060369	3.7e-20	-0.35	Skin - Sun Exposed (Lower leg)
ENSG00000101019.17	UQCC1	20_33907161_T_C_b37	rs6060369	1.9e-16	-0.3	Skin - Not Sun Exposed (Suprapubic)
ENSG00000101019.17	UQCC1	20_33907161_T_C_b37	rs6060369	2.3e-13	-0.32	Adipose - Subcutaneous
ENSG00000101019.17	UQCC1	20_33907161_T_C_b37	rs6060369	1.6e-12	-0.27	Lung
ENSG00000101019.17	UQCC1	20_33907161_T_C_b37	rs6060369	2.1e-10	-0.23	Thyroid
ENSG00000126001.11	CEP250	20_33907161_T_C_b37	rs6060369	5e-10	-0.25	Muscle - Skeletal
ENSG00000224497.1	RPL36P4	20_33907161_T_C_b37	rs6060369	5.4e-10	0.45	Adipose - Subcutaneous
ENSG00000125998.7	FAM83C	20_33907161_T_C_b37	rs6060369	6.3e-10	-0.17	Skin - Sun Exposed (Lower leg)
ENSG00000126001.11	CEP250	20_33907161_T_C_b37	rs6060369	6.7e-10	-0.48	Brain - Cerebellum
ENSG00000268340.1	RP3-477O4.16	20_33907161_T_C_b37	rs6060369	7.1e-10	0.42	Nerve - Tibial
ENSG00000224497.1	RPL36P4	20_33907161_T_C_b37	rs6060369	1.1e-09	0.45	Cells - Transformed fibroblasts
ENSG00000268340.1	RP3-477O4.16	20_33907161_T_C_b37	rs6060369	6.8e-09	0.41	Skin - Not Sun Exposed (Suprapubic)
ENSG00000224497.1	RPL36P4	20_33907161_T_C_b37	rs6060369	8.5e-09	0.41	Nerve - Tibial
ENSG00000224497.1	RPL36P4	20_33907161_T_C_b37	rs6060369	1.1e-08	0.49	Breast - Mammary Tissue
ENSG00000125965.4	GDF5	20_33907161_T_C_b37	rs6060369	1.2e-08	0.36	Esophagus - Muscularis
ENSG00000268340.1	RP3-477O4.16	20_33907161_T_C_b37	rs6060369	1.4e-08	0.52	Testis
ENSG00000125965.4	GDF5	20_33907161_T_C_b37	rs6060369	2.7e-08	-0.26	Lung
ENSG00000268340.1	RP3-477O4.16	20_33907161_T_C_b37	rs6060369	3.1e-08	0.49	Brain - Caudate (basal ganglia)
ENSG00000101019.17	UQCC1	20_33907161_T_C_b37	rs6060369	3.9e-08	-0.26	Stomach
ENSG00000268340.1	RP3-477O4.16	20_33907161_T_C_b37	rs6060369	4e-08	0.64	Brain - Frontal Cortex (BA9)
ENSG00000224497.1	RPL36P4	20_33907161_T_C_b37	rs6060369	4.9e-08	0.4	Thyroid
ENSG00000125965.4	GDF5	20_33907161_T_C_b37	rs6060369	5e-08	0.39	Esophagus - Gastroesophageal Junction
ENSG00000101019.17	UQCC1	20_33907161_T_C_b37	rs6060369	6e-08	-0.2	Adipose - Visceral (Omentum)
ENSG00000101019.17	UQCC1	20_33907161_T_C_b37	rs6060369	8.4e-08	-0.19	Whole Blood
ENSG00000214078.7	CPNE1	20_33907161_T_C_b37	rs6060369	9.7e-08	-0.33	Adipose - Subcutaneous
ENSG00000224497.1	RPL36P4	20_33907161_T_C_b37	rs6060369	2.3e-07	0.54	Adrenal Gland
ENSG00000224497.1	RPL36P4	20_33907161_T_C_b37	rs6060369	3.1e-07	0.38	Skin - Not Sun Exposed (Suprapubic)
ENSG00000268340.1	RP3-477O4.16	20_33907161_T_C_b37	rs6060369	3.4e-07	0.37	Esophagus - Mucosa
ENSG00000125991.14	ERGIC3	20_33907161_T_C_b37	rs6060369	1.1e-06	-0.14	Cells - Transformed fibroblasts
ENSG00000268340.1	RP3-477O4.16	20_33907161_T_C_b37	rs6060369	1.5e-06	0.35	Artery - Tibial
ENSG00000224497.1	RPL36P4	20_33907161_T_C_b37	rs6060369	1.8e-06	0.37	Esophagus - Muscularis
ENSG00000214078.7	CPNE1	20_33907161_T_C_b37	rs6060369	2e-06	-0.34	Testis
ENSG00000268340.1	RP3-477O4.16	20_33907161_T_C_b37	rs6060369	2.3e-06	0.53	Brain - Cerebellum
ENSG00000224497.1	RPL36P4	20_33907161_T_C_b37	rs6060369	2.4e-06	0.34	Skin - Sun Exposed (Lower leg)
ENSG00000224497.1	RPL36P4	20_33907161_T_C_b37	rs6060369	2.5e-06	0.31	Whole Blood
ENSG00000268340.1	RP3-477O4.16	20_33907161_T_C_b37	rs6060369	3e-06	0.48	Pituitary
ENSG00000268340.1	RP3-477O4.16	20_33907161_T_C_b37	rs6060369	3.1e-06	0.44	Brain - Nucleus accumbens (basal ganglia)
ENSG00000224497.1	RPL36P4	20_33907161_T_C_b37	rs6060369	3.3e-06	0.28	Muscle - Skeletal
ENSG00000224497.1	RPL36P4	20_33907161_T_C_b37	rs6060369	3.8e-06	0.31	Artery - Tibial
ENSG00000224497.1	RPL36P4	20_33907161_T_C_b37	rs6060369	3.9e-06	0.32	Lung
ENSG00000224497.1	RPL36P4	20_33907161_T_C_b37	rs6060369	4e-06	0.43	Heart - Atrial Appendage
ENSG00000268340.1	RP3-477O4.16	20_33907161_T_C_b37	rs6060369	4.2e-06	0.44	Colon - Sigmoid
ENSG00000088340.11	FER1L4	20_33907161_T_C_b37	rs6060369	5e-06	-0.28	Nerve - Tibial
ENSG00000224497.1	RPL36P4	20_33907161_T_C_b37	rs6060369	5.2e-06	0.54	Brain - Frontal Cortex (BA9)
ENSG00000101019.17	UQCC1	20_33907161_T_C_b37	rs6060369	5.7e-06	-0.18	Nerve - Tibial
ENSG00000268340.1	RP3-477O4.16	20_33907161_T_C_b37	rs6060369	6.1e-06	0.34	Esophagus - Muscularis
ENSG00000224497.1	RPL36P4	20_33907161_T_C_b37	rs6060369	6.3e-06	0.33	Esophagus - Mucosa
ENSG00000101019.17	UQCC1	20_33907161_T_C_b37	rs6060369	7.2e-06	-0.24	Breast - Mammary Tissue
ENSG00000268340.1	RP3-477O4.16	20_33907161_T_C_b37	rs6060369	7.4e-06	0.38	Colon - Transverse
ENSG00000125965.4	GDF5	20_33907161_T_C_b37	rs6060369	7.8e-06	0.36	Pituitary
ENSG00000101019.17	UQCC1	20_33907161_T_C_b37	rs6060369	8.6e-06	-0.22	Brain - Caudate (basal ganglia)
ENSG00000224497.1	RPL36P4	20_33907161_T_C_b37	rs6060369	1.1e-05	0.46	Brain - Nucleus accumbens (basal ganglia)
ENSG00000101000.4	PROCR	20_33907161_T_C_b37	rs6060369	1.3e-05	0.54	Cells - EBV-transformed lymphocytes
ENSG00000268340.1	RP3-477O4.16	20_33907161_T_C_b37	rs6060369	1.4e-05	0.3	Skin - Sun Exposed (Lower leg)
ENSG00000268340.1	RP3-477O4.16	20_33907161_T_C_b37	rs6060369	1.4e-05	0.51	Brain - Putamen (basal ganglia)
ENSG00000125965.4	GDF5	20_33907161_T_C_b37	rs6060369	2.1e-05	0.51	Brain - Putamen (basal ganglia)
ENSG00000214078.7	CPNE1	20_33907161_T_C_b37	rs6060369	2.2e-05	-0.27	Esophagus - Mucosa
ENSG00000101019.17	UQCC1	20_33907161_T_C_b37	rs6060369	2.5e-05	-0.24	Brain - Hippocampus
ENSG00000224497.1	RPL36P4	20_33907161_T_C_b37	rs6060369	2.8e-05	0.36	Artery - Aorta
ENSG00000126005.11	MMP24-AS1	20_33907161_T_C_b37	rs6060369	2.9e-05	-0.13	Whole Blood
ENSG00000126001.11	CEP250	20_33907161_T_C_b37	rs6060369	3.4e-05	-0.36	Brain - Cerebellar Hemisphere
ENSG00000224497.1	RPL36P4	20_33907161_T_C_b37	rs6060369	3.9e-05	0.33	Adipose - Visceral (Omentum)
ENSG00000101019.17	UQCC1	20_33907161_T_C_b37	rs6060369	4.1e-05	-0.14	Artery - Tibial
ENSG00000214078.7	CPNE1	20_33907161_T_C_b37	rs6060369	4.2e-05	-0.24	Skin - Not Sun Exposed (Suprapubic)
ENSG00000268340.1	RP3-477O4.16	20_33907161_T_C_b37	rs6060369	4.9e-05	0.33	Adipose - Visceral (Omentum)
ENSG00000268340.1	RP3-477O4.16	20_33907161_T_C_b37	rs6060369	5.4e-05	0.25	Lung
ENSG00000125965.4	GDF5	20_33907161_T_C_b37	rs6060369	6.7e-05	0.37	Colon - Sigmoid
ENSG00000101019.17	UQCC1	20_33907161_T_C_b37	rs6060369	6.8e-05	-0.14	Heart - Atrial Appendage
ENSG00000100991.7	TRPC4AP	20_33907161_T_C_b37	rs6060369	7.3e-05	-0.12	Skin - Not Sun Exposed (Suprapubic)
ENSG00000214078.7	CPNE1	20_33907161_T_C_b37	rs6060369	0.00011	-0.17	Whole Blood
ENSG00000268340.1	RP3-477O4.16	20_33907161_T_C_b37	rs6060369	0.00011	0.3	Adipose - Subcutaneous
ENSG00000268340.1	RP3-477O4.16	20_33907161_T_C_b37	rs6060369	0.00011	0.28	Thyroid
ENSG00000214078.7	CPNE1	20_33907161_T_C_b37	rs6060369	0.00013	-0.2	Skin - Sun Exposed (Lower leg)
ENSG00000268340.1	RP3-477O4.16	20_33907161_T_C_b37	rs6060369	0.00014	0.24	Muscle - Skeletal
ENSG00000214078.7	CPNE1	20_33907161_T_C_b37	rs6060369	0.00014	-0.23	Nerve - Tibial
ENSG00000101019.17	UQCC1	20_33909784_C_T_b37	rs6088792	2.6e-29	-0.47	Cells - Transformed fibroblasts
ENSG00000101019.17	UQCC1	20_33909784_C_T_b37	rs6088792	1.5e-22	-0.25	Muscle - Skeletal
ENSG00000101019.17	UQCC1	20_33909784_C_T_b37	rs6088792	1.8e-15	-0.26	Esophagus - Mucosa
ENSG00000101019.17	UQCC1	20_33909784_C_T_b37	rs6088792	2.4e-13	-0.3	Skin - Sun Exposed (Lower leg)
ENSG00000101019.17	UQCC1	20_33909784_C_T_b37	rs6088792	2.1e-11	-0.31	Adipose - Subcutaneous
ENSG00000125991.14	ERGIC3	20_33909784_C_T_b37	rs6088792	3.3e-11	-0.19	Cells - Transformed fibroblasts
ENSG00000101019.17	UQCC1	20_33909784_C_T_b37	rs6088792	8.3e-11	-0.26	Skin - Not Sun Exposed (Suprapubic)
ENSG00000224497.1	RPL36P4	20_33909784_C_T_b37	rs6088792	2e-10	0.46	Thyroid
ENSG00000101019.17	UQCC1	20_33909784_C_T_b37	rs6088792	3.6e-10	-0.22	Thyroid
ENSG00000224497.1	RPL36P4	20_33909784_C_T_b37	rs6088792	4.8e-10	0.47	Adipose - Subcutaneous
ENSG00000224497.1	RPL36P4	20_33909784_C_T_b37	rs6088792	1.1e-08	0.44	Cells - Transformed fibroblasts
ENSG00000224497.1	RPL36P4	20_33909784_C_T_b37	rs6088792	1.1e-08	0.68	Brain - Putamen (basal ganglia)
ENSG00000224497.1	RPL36P4	20_33909784_C_T_b37	rs6088792	1.2e-08	0.42	Skin - Sun Exposed (Lower leg)
ENSG00000224497.1	RPL36P4	20_33909784_C_T_b37	rs6088792	1.7e-08	0.42	Nerve - Tibial
ENSG00000125965.4	GDF5	20_33909784_C_T_b37	rs6088792	1.9e-08	0.37	Esophagus - Muscularis
ENSG00000101019.17	UQCC1	20_33909784_C_T_b37	rs6088792	1.9e-08	-0.23	Lung
ENSG00000224497.1	RPL36P4	20_33909784_C_T_b37	rs6088792	2e-08	0.6	Adrenal Gland
ENSG00000224497.1	RPL36P4	20_33909784_C_T_b37	rs6088792	3.3e-08	0.4	Lung
ENSG00000224497.1	RPL36P4	20_33909784_C_T_b37	rs6088792	4.8e-08	0.37	Artery - Tibial
ENSG00000224497.1	RPL36P4	20_33909784_C_T_b37	rs6088792	8.7e-08	0.34	Muscle - Skeletal
ENSG00000224497.1	RPL36P4	20_33909784_C_T_b37	rs6088792	1.6e-07	0.42	Skin - Not Sun Exposed (Suprapubic)
ENSG00000224497.1	RPL36P4	20_33909784_C_T_b37	rs6088792	1.9e-07	0.49	Testis
ENSG00000125998.7	FAM83C	20_33909784_C_T_b37	rs6088792	2.1e-07	-0.15	Skin - Sun Exposed (Lower leg)
ENSG00000224497.1	RPL36P4	20_33909784_C_T_b37	rs6088792	2.1e-07	0.49	Breast - Mammary Tissue
ENSG00000101019.17	UQCC1	20_33909784_C_T_b37	rs6088792	2.5e-07	-0.2	Whole Blood
ENSG00000224497.1	RPL36P4	20_33909784_C_T_b37	rs6088792	2.6e-07	0.37	Esophagus - Mucosa
ENSG00000224497.1	RPL36P4	20_33909784_C_T_b37	rs6088792	3.3e-07	0.41	Esophagus - Muscularis
ENSG00000224497.1	RPL36P4	20_33909784_C_T_b37	rs6088792	6.6e-07	0.35	Whole Blood
ENSG00000126001.11	CEP250	20_33909784_C_T_b37	rs6088792	8.2e-07	-0.21	Muscle - Skeletal
ENSG00000224497.1	RPL36P4	20_33909784_C_T_b37	rs6088792	1e-06	0.49	Brain - Nucleus accumbens (basal ganglia)
ENSG00000268340.1	RP3-477O4.16	20_33909784_C_T_b37	rs6088792	1.4e-06	0.56	Brain - Frontal Cortex (BA9)
ENSG00000125965.4	GDF5	20_33909784_C_T_b37	rs6088792	1.6e-06	0.38	Esophagus - Gastroesophageal Junction
ENSG00000101000.4	PROCR	20_33909784_C_T_b37	rs6088792	2.1e-06	-0.18	Muscle - Skeletal
ENSG00000268340.1	RP3-477O4.16	20_33909784_C_T_b37	rs6088792	4.5e-06	0.33	Nerve - Tibial
ENSG00000125965.4	GDF5	20_33909784_C_T_b37	rs6088792	6.4e-06	0.42	Colon - Sigmoid
ENSG00000101019.17	UQCC1	20_33909784_C_T_b37	rs6088792	6.8e-06	-0.18	Nerve - Tibial
ENSG00000224497.1	RPL36P4	20_33909784_C_T_b37	rs6088792	7.3e-06	0.53	Brain - Frontal Cortex (BA9)
ENSG00000224497.1	RPL36P4	20_33909784_C_T_b37	rs6088792	9.9e-06	0.44	Heart - Atrial Appendage
ENSG00000224497.1	RPL36P4	20_33909784_C_T_b37	rs6088792	1.3e-05	0.49	Pancreas
ENSG00000224497.1	RPL36P4	20_33909784_C_T_b37	rs6088792	1.3e-05	0.39	Artery - Aorta
ENSG00000101019.17	UQCC1	20_33909784_C_T_b37	rs6088792	1.5e-05	-0.18	Adipose - Visceral (Omentum)
ENSG00000125965.4	GDF5	20_33909784_C_T_b37	rs6088792	1.5e-05	-0.21	Lung
ENSG00000101019.17	UQCC1	20_33909784_C_T_b37	rs6088792	2.4e-05	-0.16	Heart - Atrial Appendage
ENSG00000101019.17	UQCC1	20_33909784_C_T_b37	rs6088792	2.4e-05	-0.25	Breast - Mammary Tissue
ENSG00000268340.1	RP3-477O4.16	20_33909784_C_T_b37	rs6088792	2.5e-05	0.4	Brain - Caudate (basal ganglia)
ENSG00000101019.17	UQCC1	20_33909784_C_T_b37	rs6088792	2.8e-05	-0.21	Stomach
ENSG00000214078.7	CPNE1	20_33909784_C_T_b37	rs6088792	4.6e-05	-0.26	Adipose - Subcutaneous
ENSG00000268340.1	RP3-477O4.16	20_33909784_C_T_b37	rs6088792	6.2e-05	0.4	Colon - Sigmoid
ENSG00000242372.2	EIF6	20_33909784_C_T_b37	rs6088792	9.7e-05	0.083	Skin - Sun Exposed (Lower leg)
ENSG00000101019.17	UQCC1	20_33914208_A_G_b37	rs6060373	3.4e-30	-0.46	Cells - Transformed fibroblasts
ENSG00000101019.17	UQCC1	20_33914208_A_G_b37	rs6060373	5.1e-23	-0.24	Muscle - Skeletal
ENSG00000101019.17	UQCC1	20_33914208_A_G_b37	rs6060373	7e-21	-0.3	Esophagus - Mucosa
ENSG00000101019.17	UQCC1	20_33914208_A_G_b37	rs6060373	3.8e-20	-0.35	Skin - Sun Exposed (Lower leg)
ENSG00000101019.17	UQCC1	20_33914208_A_G_b37	rs6060373	1.9e-16	-0.3	Skin - Not Sun Exposed (Suprapubic)
ENSG00000101019.17	UQCC1	20_33914208_A_G_b37	rs6060373	2.2e-13	-0.32	Adipose - Subcutaneous
ENSG00000101019.17	UQCC1	20_33914208_A_G_b37	rs6060373	1.6e-12	-0.27	Lung
ENSG00000101019.17	UQCC1	20_33914208_A_G_b37	rs6060373	2e-10	-0.23	Thyroid
ENSG00000268340.1	RP3-477O4.16	20_33914208_A_G_b37	rs6060373	3.3e-10	0.43	Nerve - Tibial
ENSG00000126001.11	CEP250	20_33914208_A_G_b37	rs6060373	3.5e-10	-0.25	Muscle - Skeletal
ENSG00000224497.1	RPL36P4	20_33914208_A_G_b37	rs6060373	5e-10	0.45	Adipose - Subcutaneous
ENSG00000126001.11	CEP250	20_33914208_A_G_b37	rs6060373	6.5e-10	-0.48	Brain - Cerebellum
ENSG00000125998.7	FAM83C	20_33914208_A_G_b37	rs6060373	6.7e-10	-0.17	Skin - Sun Exposed (Lower leg)
ENSG00000224497.1	RPL36P4	20_33914208_A_G_b37	rs6060373	1e-09	0.46	Cells - Transformed fibroblasts
ENSG00000268340.1	RP3-477O4.16	20_33914208_A_G_b37	rs6060373	6.8e-09	0.41	Skin - Not Sun Exposed (Suprapubic)
ENSG00000224497.1	RPL36P4	20_33914208_A_G_b37	rs6060373	8.4e-09	0.41	Nerve - Tibial
ENSG00000224497.1	RPL36P4	20_33914208_A_G_b37	rs6060373	9.6e-09	0.49	Breast - Mammary Tissue
ENSG00000125965.4	GDF5	20_33914208_A_G_b37	rs6060373	1.2e-08	0.36	Esophagus - Muscularis
ENSG00000268340.1	RP3-477O4.16	20_33914208_A_G_b37	rs6060373	1.4e-08	0.52	Testis
ENSG00000125965.4	GDF5	20_33914208_A_G_b37	rs6060373	2.7e-08	-0.26	Lung
ENSG00000101019.17	UQCC1	20_33914208_A_G_b37	rs6060373	3e-08	-0.26	Stomach
ENSG00000268340.1	RP3-477O4.16	20_33914208_A_G_b37	rs6060373	3.1e-08	0.49	Brain - Caudate (basal ganglia)
ENSG00000125965.4	GDF5	20_33914208_A_G_b37	rs6060373	3.3e-08	0.39	Esophagus - Gastroesophageal Junction
ENSG00000268340.1	RP3-477O4.16	20_33914208_A_G_b37	rs6060373	4e-08	0.64	Brain - Frontal Cortex (BA9)
ENSG00000224497.1	RPL36P4	20_33914208_A_G_b37	rs6060373	4.6e-08	0.4	Thyroid
ENSG00000101019.17	UQCC1	20_33914208_A_G_b37	rs6060373	6e-08	-0.2	Adipose - Visceral (Omentum)
ENSG00000101019.17	UQCC1	20_33914208_A_G_b37	rs6060373	7.4e-08	-0.19	Whole Blood
ENSG00000214078.7	CPNE1	20_33914208_A_G_b37	rs6060373	1e-07	-0.33	Adipose - Subcutaneous
ENSG00000224497.1	RPL36P4	20_33914208_A_G_b37	rs6060373	3.1e-07	0.38	Skin - Not Sun Exposed (Suprapubic)
ENSG00000224497.1	RPL36P4	20_33914208_A_G_b37	rs6060373	3.8e-07	0.53	Adrenal Gland
ENSG00000268340.1	RP3-477O4.16	20_33914208_A_G_b37	rs6060373	4.3e-07	0.37	Esophagus - Mucosa
ENSG00000125991.14	ERGIC3	20_33914208_A_G_b37	rs6060373	1e-06	-0.14	Cells - Transformed fibroblasts
ENSG00000268340.1	RP3-477O4.16	20_33914208_A_G_b37	rs6060373	1.4e-06	0.35	Artery - Tibial
ENSG00000224497.1	RPL36P4	20_33914208_A_G_b37	rs6060373	1.8e-06	0.37	Esophagus - Muscularis
ENSG00000214078.7	CPNE1	20_33914208_A_G_b37	rs6060373	2e-06	-0.34	Testis
ENSG00000224497.1	RPL36P4	20_33914208_A_G_b37	rs6060373	2.1e-06	0.44	Heart - Atrial Appendage
ENSG00000224497.1	RPL36P4	20_33914208_A_G_b37	rs6060373	2.2e-06	0.34	Skin - Sun Exposed (Lower leg)
ENSG00000268340.1	RP3-477O4.16	20_33914208_A_G_b37	rs6060373	2.3e-06	0.53	Brain - Cerebellum
ENSG00000224497.1	RPL36P4	20_33914208_A_G_b37	rs6060373	2.6e-06	0.31	Whole Blood
ENSG00000268340.1	RP3-477O4.16	20_33914208_A_G_b37	rs6060373	3e-06	0.48	Pituitary
ENSG00000268340.1	RP3-477O4.16	20_33914208_A_G_b37	rs6060373	3.1e-06	0.44	Brain - Nucleus accumbens (basal ganglia)
ENSG00000224497.1	RPL36P4	20_33914208_A_G_b37	rs6060373	3.3e-06	0.31	Artery - Tibial
ENSG00000101019.17	UQCC1	20_33914208_A_G_b37	rs6060373	3.5e-06	-0.25	Breast - Mammary Tissue
ENSG00000224497.1	RPL36P4	20_33914208_A_G_b37	rs6060373	3.6e-06	0.33	Esophagus - Mucosa
ENSG00000224497.1	RPL36P4	20_33914208_A_G_b37	rs6060373	3.9e-06	0.32	Lung
ENSG00000101019.17	UQCC1	20_33914208_A_G_b37	rs6060373	4.4e-06	-0.18	Nerve - Tibial
ENSG00000224497.1	RPL36P4	20_33914208_A_G_b37	rs6060373	4.7e-06	0.27	Muscle - Skeletal
ENSG00000224497.1	RPL36P4	20_33914208_A_G_b37	rs6060373	5.2e-06	0.54	Brain - Frontal Cortex (BA9)
ENSG00000268340.1	RP3-477O4.16	20_33914208_A_G_b37	rs6060373	5.6e-06	0.43	Colon - Sigmoid
ENSG00000268340.1	RP3-477O4.16	20_33914208_A_G_b37	rs6060373	6.1e-06	0.34	Esophagus - Muscularis
ENSG00000268340.1	RP3-477O4.16	20_33914208_A_G_b37	rs6060373	6.2e-06	0.38	Colon - Transverse
ENSG00000088340.11	FER1L4	20_33914208_A_G_b37	rs6060373	7.3e-06	-0.28	Nerve - Tibial
ENSG00000125965.4	GDF5	20_33914208_A_G_b37	rs6060373	7.8e-06	0.36	Pituitary
ENSG00000101019.17	UQCC1	20_33914208_A_G_b37	rs6060373	8.6e-06	-0.22	Brain - Caudate (basal ganglia)
ENSG00000224497.1	RPL36P4	20_33914208_A_G_b37	rs6060373	1.1e-05	0.46	Brain - Nucleus accumbens (basal ganglia)
ENSG00000101000.4	PROCR	20_33914208_A_G_b37	rs6060373	1.3e-05	0.54	Cells - EBV-transformed lymphocytes
ENSG00000268340.1	RP3-477O4.16	20_33914208_A_G_b37	rs6060373	1.4e-05	0.3	Skin - Sun Exposed (Lower leg)
ENSG00000268340.1	RP3-477O4.16	20_33914208_A_G_b37	rs6060373	1.4e-05	0.51	Brain - Putamen (basal ganglia)
ENSG00000125965.4	GDF5	20_33914208_A_G_b37	rs6060373	2.1e-05	0.51	Brain - Putamen (basal ganglia)
ENSG00000101019.17	UQCC1	20_33914208_A_G_b37	rs6060373	2.5e-05	-0.24	Brain - Hippocampus
ENSG00000224497.1	RPL36P4	20_33914208_A_G_b37	rs6060373	2.8e-05	0.36	Artery - Aorta
ENSG00000214078.7	CPNE1	20_33914208_A_G_b37	rs6060373	3e-05	-0.26	Esophagus - Mucosa
ENSG00000126005.11	MMP24-AS1	20_33914208_A_G_b37	rs6060373	3e-05	-0.13	Whole Blood
ENSG00000126001.11	CEP250	20_33914208_A_G_b37	rs6060373	3.4e-05	-0.36	Brain - Cerebellar Hemisphere
ENSG00000224497.1	RPL36P4	20_33914208_A_G_b37	rs6060373	3.9e-05	0.33	Adipose - Visceral (Omentum)
ENSG00000214078.7	CPNE1	20_33914208_A_G_b37	rs6060373	4.2e-05	-0.24	Skin - Not Sun Exposed (Suprapubic)
ENSG00000101019.17	UQCC1	20_33914208_A_G_b37	rs6060373	4.4e-05	-0.14	Artery - Tibial
ENSG00000268340.1	RP3-477O4.16	20_33914208_A_G_b37	rs6060373	4.9e-05	0.33	Adipose - Visceral (Omentum)
ENSG00000268340.1	RP3-477O4.16	20_33914208_A_G_b37	rs6060373	5.4e-05	0.25	Lung
ENSG00000101019.17	UQCC1	20_33914208_A_G_b37	rs6060373	5.6e-05	-0.14	Heart - Atrial Appendage
ENSG00000100991.7	TRPC4AP	20_33914208_A_G_b37	rs6060373	7.3e-05	-0.12	Skin - Not Sun Exposed (Suprapubic)
ENSG00000268340.1	RP3-477O4.16	20_33914208_A_G_b37	rs6060373	8.4e-05	0.24	Muscle - Skeletal
ENSG00000214078.7	CPNE1	20_33914208_A_G_b37	rs6060373	0.00011	-0.17	Whole Blood
ENSG00000268340.1	RP3-477O4.16	20_33914208_A_G_b37	rs6060373	0.00011	0.3	Adipose - Subcutaneous
ENSG00000268340.1	RP3-477O4.16	20_33914208_A_G_b37	rs6060373	0.00011	0.28	Thyroid
ENSG00000214078.7	CPNE1	20_33914208_A_G_b37	rs6060373	0.00013	-0.2	Skin - Sun Exposed (Lower leg)
ENSG00000214078.7	CPNE1	20_33914208_A_G_b37	rs6060373	0.00015	-0.23	Nerve - Tibial
ENSG00000101019.17	UQCC1	20_33952620_G_A_b37	rs4911178	5.4e-30	0.45	Cells - Transformed fibroblasts
ENSG00000101019.17	UQCC1	20_33952620_G_A_b37	rs4911178	1.3e-23	0.24	Muscle - Skeletal
ENSG00000101019.17	UQCC1	20_33952620_G_A_b37	rs4911178	3.9e-23	0.38	Skin - Sun Exposed (Lower leg)
ENSG00000101019.17	UQCC1	20_33952620_G_A_b37	rs4911178	1.6e-20	0.3	Esophagus - Mucosa
ENSG00000101019.17	UQCC1	20_33952620_G_A_b37	rs4911178	2.1e-17	0.31	Skin - Not Sun Exposed (Suprapubic)
ENSG00000101019.17	UQCC1	20_33952620_G_A_b37	rs4911178	9.2e-15	0.34	Adipose - Subcutaneous
ENSG00000101019.17	UQCC1	20_33952620_G_A_b37	rs4911178	2.3e-12	0.27	Lung
ENSG00000224497.1	RPL36P4	20_33952620_G_A_b37	rs4911178	2.5e-10	-0.47	Adipose - Subcutaneous
ENSG00000125998.7	FAM83C	20_33952620_G_A_b37	rs4911178	2.8e-10	0.18	Skin - Sun Exposed (Lower leg)
ENSG00000224497.1	RPL36P4	20_33952620_G_A_b37	rs4911178	2.8e-10	-0.47	Cells - Transformed fibroblasts
ENSG00000101019.17	UQCC1	20_33952620_G_A_b37	rs4911178	3.5e-10	0.23	Thyroid
ENSG00000268340.1	RP3-477O4.16	20_33952620_G_A_b37	rs4911178	5.3e-10	-0.43	Nerve - Tibial
ENSG00000126001.11	CEP250	20_33952620_G_A_b37	rs4911178	1.4e-09	0.47	Brain - Cerebellum
ENSG00000126001.11	CEP250	20_33952620_G_A_b37	rs4911178	1.4e-09	0.24	Muscle - Skeletal
ENSG00000101019.17	UQCC1	20_33952620_G_A_b37	rs4911178	2.2e-09	0.28	Stomach
ENSG00000101019.17	UQCC1	20_33952620_G_A_b37	rs4911178	5.7e-09	0.22	Adipose - Visceral (Omentum)
ENSG00000268340.1	RP3-477O4.16	20_33952620_G_A_b37	rs4911178	7.9e-09	-0.55	Testis
ENSG00000268340.1	RP3-477O4.16	20_33952620_G_A_b37	rs4911178	1.1e-08	-0.41	Skin - Not Sun Exposed (Suprapubic)
ENSG00000125965.4	GDF5	20_33952620_G_A_b37	rs4911178	1.2e-08	-0.37	Esophagus - Muscularis
ENSG00000224497.1	RPL36P4	20_33952620_G_A_b37	rs4911178	1.8e-08	-0.41	Nerve - Tibial
ENSG00000125965.4	GDF5	20_33952620_G_A_b37	rs4911178	2e-08	-0.4	Esophagus - Gastroesophageal Junction
ENSG00000214078.7	CPNE1	20_33952620_G_A_b37	rs4911178	3.4e-08	0.35	Adipose - Subcutaneous
ENSG00000268340.1	RP3-477O4.16	20_33952620_G_A_b37	rs4911178	4.2e-08	-0.49	Brain - Caudate (basal ganglia)
ENSG00000268340.1	RP3-477O4.16	20_33952620_G_A_b37	rs4911178	7e-08	-0.63	Brain - Frontal Cortex (BA9)
ENSG00000224497.1	RPL36P4	20_33952620_G_A_b37	rs4911178	8.1e-08	-0.4	Thyroid
ENSG00000224497.1	RPL36P4	20_33952620_G_A_b37	rs4911178	1.2e-07	-0.46	Breast - Mammary Tissue
ENSG00000101019.17	UQCC1	20_33952620_G_A_b37	rs4911178	1.5e-07	0.19	Whole Blood
ENSG00000125965.4	GDF5	20_33952620_G_A_b37	rs4911178	1.8e-07	0.25	Lung
ENSG00000268340.1	RP3-477O4.16	20_33952620_G_A_b37	rs4911178	2e-07	-0.39	Esophagus - Mucosa
ENSG00000101019.17	UQCC1	20_33952620_G_A_b37	rs4911178	2.1e-07	0.21	Nerve - Tibial
ENSG00000224497.1	RPL36P4	20_33952620_G_A_b37	rs4911178	3e-07	-0.54	Adrenal Gland
ENSG00000101019.17	UQCC1	20_33952620_G_A_b37	rs4911178	4.5e-07	0.27	Breast - Mammary Tissue
ENSG00000214078.7	CPNE1	20_33952620_G_A_b37	rs4911178	1.2e-06	0.35	Testis
ENSG00000125965.4	GDF5	20_33952620_G_A_b37	rs4911178	1.3e-06	-0.39	Pituitary
ENSG00000268340.1	RP3-477O4.16	20_33952620_G_A_b37	rs4911178	1.5e-06	-0.54	Brain - Cerebellum
ENSG00000224497.1	RPL36P4	20_33952620_G_A_b37	rs4911178	1.5e-06	-0.37	Skin - Not Sun Exposed (Suprapubic)
ENSG00000125991.14	ERGIC3	20_33952620_G_A_b37	rs4911178	1.8e-06	0.13	Cells - Transformed fibroblasts
ENSG00000224497.1	RPL36P4	20_33952620_G_A_b37	rs4911178	2.5e-06	-0.32	Artery - Tibial
ENSG00000268340.1	RP3-477O4.16	20_33952620_G_A_b37	rs4911178	4.3e-06	-0.47	Pituitary
ENSG00000224497.1	RPL36P4	20_33952620_G_A_b37	rs4911178	4.5e-06	-0.36	Esophagus - Muscularis
ENSG00000224497.1	RPL36P4	20_33952620_G_A_b37	rs4911178	5e-06	-0.33	Skin - Sun Exposed (Lower leg)
ENSG00000224497.1	RPL36P4	20_33952620_G_A_b37	rs4911178	6.5e-06	-0.32	Lung
ENSG00000224497.1	RPL36P4	20_33952620_G_A_b37	rs4911178	7.1e-06	-0.27	Muscle - Skeletal
ENSG00000224497.1	RPL36P4	20_33952620_G_A_b37	rs4911178	7.5e-06	-0.42	Heart - Atrial Appendage
ENSG00000224497.1	RPL36P4	20_33952620_G_A_b37	rs4911178	7.8e-06	-0.46	Brain - Nucleus accumbens (basal ganglia)
ENSG00000268340.1	RP3-477O4.16	20_33952620_G_A_b37	rs4911178	8e-06	-0.33	Artery - Tibial
ENSG00000268340.1	RP3-477O4.16	20_33952620_G_A_b37	rs4911178	1e-05	-0.34	Esophagus - Muscularis
ENSG00000268340.1	RP3-477O4.16	20_33952620_G_A_b37	rs4911178	1.2e-05	-0.3	Skin - Sun Exposed (Lower leg)
ENSG00000268340.1	RP3-477O4.16	20_33952620_G_A_b37	rs4911178	1.3e-05	-0.43	Colon - Sigmoid
ENSG00000224497.1	RPL36P4	20_33952620_G_A_b37	rs4911178	1.4e-05	-0.32	Esophagus - Mucosa
ENSG00000101019.17	UQCC1	20_33952620_G_A_b37	rs4911178	1.5e-05	0.15	Artery - Tibial
ENSG00000125965.4	GDF5	20_33952620_G_A_b37	rs4911178	1.5e-05	-0.53	Brain - Putamen (basal ganglia)
ENSG00000268340.1	RP3-477O4.16	20_33952620_G_A_b37	rs4911178	1.6e-05	-0.4	Brain - Nucleus accumbens (basal ganglia)
ENSG00000268340.1	RP3-477O4.16	20_33952620_G_A_b37	rs4911178	1.6e-05	-0.51	Brain - Putamen (basal ganglia)
ENSG00000268340.1	RP3-477O4.16	20_33952620_G_A_b37	rs4911178	1.9e-05	-0.27	Muscle - Skeletal
ENSG00000268340.1	RP3-477O4.16	20_33952620_G_A_b37	rs4911178	2e-05	-0.37	Colon - Transverse
ENSG00000224497.1	RPL36P4	20_33952620_G_A_b37	rs4911178	2.1e-05	-0.29	Whole Blood
ENSG00000101019.17	UQCC1	20_33952620_G_A_b37	rs4911178	2.4e-05	0.25	Pancreas
ENSG00000101019.17	UQCC1	20_33952620_G_A_b37	rs4911178	2.6e-05	0.21	Brain - Caudate (basal ganglia)
ENSG00000125965.4	GDF5	20_33952620_G_A_b37	rs4911178	2.6e-05	-0.39	Colon - Sigmoid
ENSG00000101019.17	UQCC1	20_33952620_G_A_b37	rs4911178	3.1e-05	0.14	Heart - Atrial Appendage
ENSG00000101019.17	UQCC1	20_33952620_G_A_b37	rs4911178	3.1e-05	0.45	Cells - EBV-transformed lymphocytes
ENSG00000101000.4	PROCR	20_33952620_G_A_b37	rs4911178	3.3e-05	-0.51	Cells - EBV-transformed lymphocytes
ENSG00000224497.1	RPL36P4	20_33952620_G_A_b37	rs4911178	3.4e-05	-0.5	Brain - Frontal Cortex (BA9)
ENSG00000088340.11	FER1L4	20_33952620_G_A_b37	rs4911178	3.8e-05	0.26	Nerve - Tibial
ENSG00000126005.11	MMP24-AS1	20_33952620_G_A_b37	rs4911178	3.9e-05	0.13	Whole Blood
ENSG00000224497.1	RPL36P4	20_33952620_G_A_b37	rs4911178	6.9e-05	-0.35	Artery - Aorta
ENSG00000268340.1	RP3-477O4.16	20_33952620_G_A_b37	rs4911178	6.9e-05	-0.32	Adipose - Visceral (Omentum)
ENSG00000100991.7	TRPC4AP	20_33952620_G_A_b37	rs4911178	7.5e-05	0.12	Skin - Not Sun Exposed (Suprapubic)
ENSG00000224497.1	RPL36P4	20_33952620_G_A_b37	rs4911178	8.2e-05	-0.36	Testis
ENSG00000214078.7	CPNE1	20_33952620_G_A_b37	rs4911178	8.2e-05	0.25	Esophagus - Mucosa
ENSG00000214078.7	CPNE1	20_33952620_G_A_b37	rs4911178	8.8e-05	0.23	Skin - Not Sun Exposed (Suprapubic)
ENSG00000125998.7	FAM83C	20_33952620_G_A_b37	rs4911178	9.5e-05	0.13	Skin - Not Sun Exposed (Suprapubic)
ENSG00000268340.1	RP3-477O4.16	20_33952620_G_A_b37	rs4911178	0.00011	-0.28	Thyroid
ENSG00000214078.7	CPNE1	20_33952620_G_A_b37	rs4911178	0.00017	0.2	Skin - Sun Exposed (Lower leg)
ENSG00000101019.17	UQCC1	20_33971914_C_T_b37	rs4911494	1.2e-29	0.45	Cells - Transformed fibroblasts
ENSG00000101019.17	UQCC1	20_33971914_C_T_b37	rs4911494	1.5e-23	0.24	Muscle - Skeletal
ENSG00000101019.17	UQCC1	20_33971914_C_T_b37	rs4911494	4.2e-23	0.38	Skin - Sun Exposed (Lower leg)
ENSG00000101019.17	UQCC1	20_33971914_C_T_b37	rs4911494	1.8e-20	0.3	Esophagus - Mucosa
ENSG00000101019.17	UQCC1	20_33971914_C_T_b37	rs4911494	2.4e-17	0.31	Skin - Not Sun Exposed (Suprapubic)
ENSG00000101019.17	UQCC1	20_33971914_C_T_b37	rs4911494	4.8e-15	0.35	Adipose - Subcutaneous
ENSG00000101019.17	UQCC1	20_33971914_C_T_b37	rs4911494	1.2e-12	0.28	Lung
ENSG00000125998.7	FAM83C	20_33971914_C_T_b37	rs4911494	1.4e-10	0.18	Skin - Sun Exposed (Lower leg)
ENSG00000268340.1	RP3-477O4.16	20_33971914_C_T_b37	rs4911494	2.6e-10	-0.44	Nerve - Tibial
ENSG00000224497.1	RPL36P4	20_33971914_C_T_b37	rs4911494	3e-10	-0.47	Adipose - Subcutaneous
ENSG00000101019.17	UQCC1	20_33971914_C_T_b37	rs4911494	3.5e-10	0.23	Thyroid
ENSG00000224497.1	RPL36P4	20_33971914_C_T_b37	rs4911494	4.5e-10	-0.46	Cells - Transformed fibroblasts
ENSG00000126001.11	CEP250	20_33971914_C_T_b37	rs4911494	1.5e-09	0.47	Brain - Cerebellum
ENSG00000101019.17	UQCC1	20_33971914_C_T_b37	rs4911494	2.2e-09	0.28	Stomach
ENSG00000126001.11	CEP250	20_33971914_C_T_b37	rs4911494	2.5e-09	0.24	Muscle - Skeletal
ENSG00000101019.17	UQCC1	20_33971914_C_T_b37	rs4911494	5.7e-09	0.22	Adipose - Visceral (Omentum)
ENSG00000268340.1	RP3-477O4.16	20_33971914_C_T_b37	rs4911494	7.9e-09	-0.55	Testis
ENSG00000268340.1	RP3-477O4.16	20_33971914_C_T_b37	rs4911494	1.3e-08	-0.41	Skin - Not Sun Exposed (Suprapubic)
ENSG00000125965.4	GDF5	20_33971914_C_T_b37	rs4911494	2e-08	-0.4	Esophagus - Gastroesophageal Junction
ENSG00000224497.1	RPL36P4	20_33971914_C_T_b37	rs4911494	2.6e-08	-0.41	Nerve - Tibial
ENSG00000125965.4	GDF5	20_33971914_C_T_b37	rs4911494	2.9e-08	-0.36	Esophagus - Muscularis
ENSG00000268340.1	RP3-477O4.16	20_33971914_C_T_b37	rs4911494	3.4e-08	-0.65	Brain - Frontal Cortex (BA9)
ENSG00000214078.7	CPNE1	20_33971914_C_T_b37	rs4911494	4.2e-08	0.34	Adipose - Subcutaneous
ENSG00000268340.1	RP3-477O4.16	20_33971914_C_T_b37	rs4911494	5.7e-08	-0.49	Brain - Caudate (basal ganglia)
ENSG00000224497.1	RPL36P4	20_33971914_C_T_b37	rs4911494	8.1e-08	-0.4	Thyroid
ENSG00000101019.17	UQCC1	20_33971914_C_T_b37	rs4911494	1.4e-07	0.19	Whole Blood
ENSG00000125965.4	GDF5	20_33971914_C_T_b37	rs4911494	1.5e-07	0.25	Lung
ENSG00000101019.17	UQCC1	20_33971914_C_T_b37	rs4911494	1.8e-07	0.21	Nerve - Tibial
ENSG00000224497.1	RPL36P4	20_33971914_C_T_b37	rs4911494	2e-07	-0.46	Breast - Mammary Tissue
ENSG00000268340.1	RP3-477O4.16	20_33971914_C_T_b37	rs4911494	2.1e-07	-0.39	Esophagus - Mucosa
ENSG00000101019.17	UQCC1	20_33971914_C_T_b37	rs4911494	2.9e-07	0.28	Breast - Mammary Tissue
ENSG00000224497.1	RPL36P4	20_33971914_C_T_b37	rs4911494	3e-07	-0.54	Adrenal Gland
ENSG00000214078.7	CPNE1	20_33971914_C_T_b37	rs4911494	1.2e-06	0.35	Testis
ENSG00000268340.1	RP3-477O4.16	20_33971914_C_T_b37	rs4911494	1.3e-06	-0.54	Brain - Cerebellum
ENSG00000125965.4	GDF5	20_33971914_C_T_b37	rs4911494	1.3e-06	-0.39	Pituitary
ENSG00000224497.1	RPL36P4	20_33971914_C_T_b37	rs4911494	1.4e-06	-0.37	Skin - Not Sun Exposed (Suprapubic)
ENSG00000125991.14	ERGIC3	20_33971914_C_T_b37	rs4911494	2.6e-06	0.13	Cells - Transformed fibroblasts
ENSG00000224497.1	RPL36P4	20_33971914_C_T_b37	rs4911494	3.7e-06	-0.31	Artery - Tibial
ENSG00000268340.1	RP3-477O4.16	20_33971914_C_T_b37	rs4911494	4.3e-06	-0.47	Pituitary
ENSG00000224497.1	RPL36P4	20_33971914_C_T_b37	rs4911494	5.4e-06	-0.27	Muscle - Skeletal
ENSG00000224497.1	RPL36P4	20_33971914_C_T_b37	rs4911494	6.4e-06	-0.36	Esophagus - Muscularis
ENSG00000224497.1	RPL36P4	20_33971914_C_T_b37	rs4911494	6.9e-06	-0.32	Skin - Sun Exposed (Lower leg)
ENSG00000268340.1	RP3-477O4.16	20_33971914_C_T_b37	rs4911494	7.1e-06	-0.33	Artery - Tibial
ENSG00000224497.1	RPL36P4	20_33971914_C_T_b37	rs4911494	7.5e-06	-0.42	Heart - Atrial Appendage
ENSG00000224497.1	RPL36P4	20_33971914_C_T_b37	rs4911494	8.3e-06	-0.32	Lung
ENSG00000268340.1	RP3-477O4.16	20_33971914_C_T_b37	rs4911494	9.5e-06	-0.53	Brain - Putamen (basal ganglia)
ENSG00000268340.1	RP3-477O4.16	20_33971914_C_T_b37	rs4911494	9.6e-06	-0.34	Esophagus - Muscularis
ENSG00000268340.1	RP3-477O4.16	20_33971914_C_T_b37	rs4911494	1e-05	-0.3	Skin - Sun Exposed (Lower leg)
ENSG00000224497.1	RPL36P4	20_33971914_C_T_b37	rs4911494	1.3e-05	-0.32	Esophagus - Mucosa
ENSG00000268340.1	RP3-477O4.16	20_33971914_C_T_b37	rs4911494	1.3e-05	-0.43	Colon - Sigmoid
ENSG00000224497.1	RPL36P4	20_33971914_C_T_b37	rs4911494	1.4e-05	-0.46	Brain - Nucleus accumbens (basal ganglia)
ENSG00000224497.1	RPL36P4	20_33971914_C_T_b37	rs4911494	1.8e-05	-0.29	Whole Blood
ENSG00000101019.17	UQCC1	20_33971914_C_T_b37	rs4911494	2e-05	0.14	Artery - Tibial
ENSG00000268340.1	RP3-477O4.16	20_33971914_C_T_b37	rs4911494	2.2e-05	-0.37	Colon - Transverse
ENSG00000268340.1	RP3-477O4.16	20_33971914_C_T_b37	rs4911494	2.3e-05	-0.27	Muscle - Skeletal
ENSG00000101019.17	UQCC1	20_33971914_C_T_b37	rs4911494	2.4e-05	0.25	Pancreas
ENSG00000125965.4	GDF5	20_33971914_C_T_b37	rs4911494	2.6e-05	-0.39	Colon - Sigmoid
ENSG00000268340.1	RP3-477O4.16	20_33971914_C_T_b37	rs4911494	2.8e-05	-0.4	Brain - Nucleus accumbens (basal ganglia)
ENSG00000101019.17	UQCC1	20_33971914_C_T_b37	rs4911494	3e-05	0.21	Brain - Caudate (basal ganglia)
ENSG00000101019.17	UQCC1	20_33971914_C_T_b37	rs4911494	3.1e-05	0.14	Heart - Atrial Appendage
ENSG00000101019.17	UQCC1	20_33971914_C_T_b37	rs4911494	3.1e-05	0.45	Cells - EBV-transformed lymphocytes
ENSG00000101000.4	PROCR	20_33971914_C_T_b37	rs4911494	3.3e-05	-0.51	Cells - EBV-transformed lymphocytes
ENSG00000126005.11	MMP24-AS1	20_33971914_C_T_b37	rs4911494	3.8e-05	0.13	Whole Blood
ENSG00000224497.1	RPL36P4	20_33971914_C_T_b37	rs4911494	3.9e-05	-0.5	Brain - Frontal Cortex (BA9)
ENSG00000268340.1	RP3-477O4.16	20_33971914_C_T_b37	rs4911494	6.9e-05	-0.32	Adipose - Visceral (Omentum)
ENSG00000214078.7	CPNE1	20_33971914_C_T_b37	rs4911494	7.5e-05	0.25	Esophagus - Mucosa
ENSG00000088340.11	FER1L4	20_33971914_C_T_b37	rs4911494	7.7e-05	0.25	Nerve - Tibial
ENSG00000100991.7	TRPC4AP	20_33971914_C_T_b37	rs4911494	7.8e-05	0.12	Skin - Not Sun Exposed (Suprapubic)
ENSG00000224497.1	RPL36P4	20_33971914_C_T_b37	rs4911494	7.9e-05	-0.34	Artery - Aorta
ENSG00000214078.7	CPNE1	20_33971914_C_T_b37	rs4911494	8.1e-05	0.23	Skin - Not Sun Exposed (Suprapubic)
ENSG00000224497.1	RPL36P4	20_33971914_C_T_b37	rs4911494	8.2e-05	-0.36	Testis
ENSG00000125998.7	FAM83C	20_33971914_C_T_b37	rs4911494	9.4e-05	0.13	Skin - Not Sun Exposed (Suprapubic)
ENSG00000268340.1	RP3-477O4.16	20_33971914_C_T_b37	rs4911494	0.00011	-0.28	Thyroid
ENSG00000101019.17	UQCC1	20_33971914_C_T_b37	rs4911494	0.00014	0.12	Esophagus - Muscularis
ENSG00000101019.17	UQCC1	20_33975181_C_A_b37	rs6088813	4.3e-30	0.45	Cells - Transformed fibroblasts
ENSG00000101019.17	UQCC1	20_33975181_C_A_b37	rs6088813	3.6e-23	0.24	Muscle - Skeletal
ENSG00000101019.17	UQCC1	20_33975181_C_A_b37	rs6088813	8e-23	0.37	Skin - Sun Exposed (Lower leg)
ENSG00000101019.17	UQCC1	20_33975181_C_A_b37	rs6088813	5.6e-20	0.3	Esophagus - Mucosa
ENSG00000101019.17	UQCC1	20_33975181_C_A_b37	rs6088813	4.4e-17	0.31	Skin - Not Sun Exposed (Suprapubic)
ENSG00000101019.17	UQCC1	20_33975181_C_A_b37	rs6088813	5.9e-14	0.33	Adipose - Subcutaneous
ENSG00000101019.17	UQCC1	20_33975181_C_A_b37	rs6088813	4.8e-12	0.27	Lung
ENSG00000224497.1	RPL36P4	20_33975181_C_A_b37	rs6088813	1.7e-11	-0.5	Adipose - Subcutaneous
ENSG00000224497.1	RPL36P4	20_33975181_C_A_b37	rs6088813	1.8e-10	-0.47	Cells - Transformed fibroblasts
ENSG00000268340.1	RP3-477O4.16	20_33975181_C_A_b37	rs6088813	2e-10	-0.44	Nerve - Tibial
ENSG00000125998.7	FAM83C	20_33975181_C_A_b37	rs6088813	2.5e-10	0.18	Skin - Sun Exposed (Lower leg)
ENSG00000101019.17	UQCC1	20_33975181_C_A_b37	rs6088813	2.9e-10	0.23	Thyroid
ENSG00000126001.11	CEP250	20_33975181_C_A_b37	rs6088813	6.3e-10	0.25	Muscle - Skeletal
ENSG00000224497.1	RPL36P4	20_33975181_C_A_b37	rs6088813	1.1e-09	-0.44	Nerve - Tibial
ENSG00000126001.11	CEP250	20_33975181_C_A_b37	rs6088813	1.4e-09	0.47	Brain - Cerebellum
ENSG00000214078.7	CPNE1	20_33975181_C_A_b37	rs6088813	3.5e-09	0.37	Adipose - Subcutaneous
ENSG00000101019.17	UQCC1	20_33975181_C_A_b37	rs6088813	5e-09	0.27	Stomach
ENSG00000268340.1	RP3-477O4.16	20_33975181_C_A_b37	rs6088813	8.5e-09	-0.54	Testis
ENSG00000268340.1	RP3-477O4.16	20_33975181_C_A_b37	rs6088813	1.1e-08	-0.41	Skin - Not Sun Exposed (Suprapubic)
ENSG00000125965.4	GDF5	20_33975181_C_A_b37	rs6088813	1.7e-08	-0.37	Esophagus - Muscularis
ENSG00000101019.17	UQCC1	20_33975181_C_A_b37	rs6088813	1.8e-08	0.21	Adipose - Visceral (Omentum)
ENSG00000224497.1	RPL36P4	20_33975181_C_A_b37	rs6088813	2.1e-08	-0.42	Thyroid
ENSG00000125965.4	GDF5	20_33975181_C_A_b37	rs6088813	2.4e-08	-0.4	Esophagus - Gastroesophageal Junction
ENSG00000268340.1	RP3-477O4.16	20_33975181_C_A_b37	rs6088813	4.2e-08	-0.49	Brain - Caudate (basal ganglia)
ENSG00000268340.1	RP3-477O4.16	20_33975181_C_A_b37	rs6088813	5e-08	-0.4	Esophagus - Mucosa
ENSG00000268340.1	RP3-477O4.16	20_33975181_C_A_b37	rs6088813	7e-08	-0.63	Brain - Frontal Cortex (BA9)
ENSG00000224497.1	RPL36P4	20_33975181_C_A_b37	rs6088813	7.2e-08	-0.47	Breast - Mammary Tissue
ENSG00000101019.17	UQCC1	20_33975181_C_A_b37	rs6088813	1.3e-07	0.19	Whole Blood
ENSG00000101019.17	UQCC1	20_33975181_C_A_b37	rs6088813	1.6e-07	0.21	Nerve - Tibial
ENSG00000125965.4	GDF5	20_33975181_C_A_b37	rs6088813	2e-07	0.25	Lung
ENSG00000214078.7	CPNE1	20_33975181_C_A_b37	rs6088813	2.3e-07	0.37	Testis
ENSG00000101019.17	UQCC1	20_33975181_C_A_b37	rs6088813	4.9e-07	0.27	Breast - Mammary Tissue
ENSG00000224497.1	RPL36P4	20_33975181_C_A_b37	rs6088813	5.4e-07	-0.53	Adrenal Gland
ENSG00000224497.1	RPL36P4	20_33975181_C_A_b37	rs6088813	6.9e-07	-0.39	Esophagus - Muscularis
ENSG00000125991.14	ERGIC3	20_33975181_C_A_b37	rs6088813	7e-07	0.14	Cells - Transformed fibroblasts
ENSG00000224497.1	RPL36P4	20_33975181_C_A_b37	rs6088813	9.3e-07	-0.33	Artery - Tibial
ENSG00000125965.4	GDF5	20_33975181_C_A_b37	rs6088813	1.3e-06	-0.39	Pituitary
ENSG00000224497.1	RPL36P4	20_33975181_C_A_b37	rs6088813	1.4e-06	-0.35	Esophagus - Mucosa
ENSG00000268340.1	RP3-477O4.16	20_33975181_C_A_b37	rs6088813	1.5e-06	-0.54	Brain - Cerebellum
ENSG00000224497.1	RPL36P4	20_33975181_C_A_b37	rs6088813	1.6e-06	-0.34	Skin - Sun Exposed (Lower leg)
ENSG00000224497.1	RPL36P4	20_33975181_C_A_b37	rs6088813	1.7e-06	-0.34	Lung
ENSG00000224497.1	RPL36P4	20_33975181_C_A_b37	rs6088813	1.8e-06	-0.37	Skin - Not Sun Exposed (Suprapubic)
ENSG00000268340.1	RP3-477O4.16	20_33975181_C_A_b37	rs6088813	4.3e-06	-0.47	Pituitary
ENSG00000101019.17	UQCC1	20_33975181_C_A_b37	rs6088813	4.7e-06	0.27	Pancreas
ENSG00000224497.1	RPL36P4	20_33975181_C_A_b37	rs6088813	5.1e-06	-0.27	Muscle - Skeletal
ENSG00000268340.1	RP3-477O4.16	20_33975181_C_A_b37	rs6088813	5.3e-06	-0.34	Artery - Tibial
ENSG00000268340.1	RP3-477O4.16	20_33975181_C_A_b37	rs6088813	5.3e-06	-0.35	Esophagus - Muscularis
ENSG00000224497.1	RPL36P4	20_33975181_C_A_b37	rs6088813	7.8e-06	-0.46	Brain - Nucleus accumbens (basal ganglia)
ENSG00000268340.1	RP3-477O4.16	20_33975181_C_A_b37	rs6088813	8.7e-06	-0.38	Colon - Transverse
ENSG00000214078.7	CPNE1	20_33975181_C_A_b37	rs6088813	9.3e-06	0.28	Esophagus - Mucosa
ENSG00000268340.1	RP3-477O4.16	20_33975181_C_A_b37	rs6088813	9.4e-06	-0.44	Colon - Sigmoid
ENSG00000224497.1	RPL36P4	20_33975181_C_A_b37	rs6088813	9.8e-06	-0.41	Heart - Atrial Appendage
ENSG00000268340.1	RP3-477O4.16	20_33975181_C_A_b37	rs6088813	1.1e-05	-0.3	Skin - Sun Exposed (Lower leg)
ENSG00000224497.1	RPL36P4	20_33975181_C_A_b37	rs6088813	1.1e-05	-0.29	Whole Blood
ENSG00000088340.11	FER1L4	20_33975181_C_A_b37	rs6088813	1.2e-05	0.27	Nerve - Tibial
ENSG00000101019.17	UQCC1	20_33975181_C_A_b37	rs6088813	1.3e-05	0.15	Artery - Tibial
ENSG00000125965.4	GDF5	20_33975181_C_A_b37	rs6088813	1.5e-05	-0.53	Brain - Putamen (basal ganglia)
ENSG00000268340.1	RP3-477O4.16	20_33975181_C_A_b37	rs6088813	1.6e-05	-0.4	Brain - Nucleus accumbens (basal ganglia)
ENSG00000268340.1	RP3-477O4.16	20_33975181_C_A_b37	rs6088813	1.6e-05	-0.51	Brain - Putamen (basal ganglia)
ENSG00000268340.1	RP3-477O4.16	20_33975181_C_A_b37	rs6088813	2e-05	-0.27	Muscle - Skeletal
ENSG00000101019.17	UQCC1	20_33975181_C_A_b37	rs6088813	2.2e-05	0.46	Cells - EBV-transformed lymphocytes
ENSG00000125965.4	GDF5	20_33975181_C_A_b37	rs6088813	2.4e-05	-0.4	Colon - Sigmoid
ENSG00000101019.17	UQCC1	20_33975181_C_A_b37	rs6088813	2.5e-05	0.15	Heart - Atrial Appendage
ENSG00000101019.17	UQCC1	20_33975181_C_A_b37	rs6088813	2.6e-05	0.21	Brain - Caudate (basal ganglia)
ENSG00000224497.1	RPL36P4	20_33975181_C_A_b37	rs6088813	2.6e-05	-0.36	Artery - Aorta
ENSG00000224497.1	RPL36P4	20_33975181_C_A_b37	rs6088813	3.2e-05	-0.38	Testis
ENSG00000224497.1	RPL36P4	20_33975181_C_A_b37	rs6088813	3.4e-05	-0.5	Brain - Frontal Cortex (BA9)
ENSG00000214078.7	CPNE1	20_33975181_C_A_b37	rs6088813	4.2e-05	0.18	Whole Blood
ENSG00000268340.1	RP3-477O4.16	20_33975181_C_A_b37	rs6088813	4.2e-05	-0.33	Adipose - Visceral (Omentum)
ENSG00000214078.7	CPNE1	20_33975181_C_A_b37	rs6088813	4.7e-05	0.25	Nerve - Tibial
ENSG00000126005.11	MMP24-AS1	20_33975181_C_A_b37	rs6088813	6.2e-05	0.13	Whole Blood
ENSG00000214078.7	CPNE1	20_33975181_C_A_b37	rs6088813	6.9e-05	0.24	Skin - Not Sun Exposed (Suprapubic)
ENSG00000214078.7	CPNE1	20_33975181_C_A_b37	rs6088813	7.3e-05	0.21	Skin - Sun Exposed (Lower leg)
ENSG00000100991.7	TRPC4AP	20_33975181_C_A_b37	rs6088813	7.5e-05	0.12	Skin - Not Sun Exposed (Suprapubic)
ENSG00000214078.7	CPNE1	20_33975181_C_A_b37	rs6088813	7.9e-05	0.2	Lung
ENSG00000125998.7	FAM83C	20_33975181_C_A_b37	rs6088813	8.3e-05	0.14	Skin - Not Sun Exposed (Suprapubic)
ENSG00000268340.1	RP3-477O4.16	20_33975181_C_A_b37	rs6088813	0.00012	-0.28	Thyroid
ENSG00000088298.8	EDEM2	20_33825378_G_A_b37	rs12479765	1.1e-13	-0.29	Nerve - Tibial
ENSG00000088298.8	EDEM2	20_33825378_G_A_b37	rs12479765	5e-13	0.49	Pancreas
ENSG00000088298.8	EDEM2	20_33825378_G_A_b37	rs12479765	3.5e-12	-0.27	Adipose - Subcutaneous
ENSG00000101000.4	PROCR	20_33825378_G_A_b37	rs12479765	7.8e-11	0.7	Pancreas
ENSG00000101000.4	PROCR	20_33825378_G_A_b37	rs12479765	3.6e-09	-0.27	Adipose - Subcutaneous
ENSG00000078814.11	MYH7B	20_33825378_G_A_b37	rs12479765	8e-09	0.19	Nerve - Tibial
ENSG00000088298.8	EDEM2	20_33825378_G_A_b37	rs12479765	1.2e-08	-0.25	Thyroid
ENSG00000088298.8	EDEM2	20_33825378_G_A_b37	rs12479765	1.6e-08	-0.21	Artery - Tibial
ENSG00000101000.4	PROCR	20_33825378_G_A_b37	rs12479765	2.5e-08	-0.26	Muscle - Skeletal
ENSG00000101000.4	PROCR	20_33825378_G_A_b37	rs12479765	4.2e-08	0.65	Spleen
ENSG00000101000.4	PROCR	20_33825378_G_A_b37	rs12479765	5.1e-08	-0.23	Nerve - Tibial
ENSG00000088298.8	EDEM2	20_33825378_G_A_b37	rs12479765	1.2e-07	-0.31	Skin - Not Sun Exposed (Suprapubic)
ENSG00000088298.8	EDEM2	20_33825378_G_A_b37	rs12479765	1.3e-07	-0.27	Heart - Left Ventricle
ENSG00000078814.11	MYH7B	20_33825378_G_A_b37	rs12479765	3.1e-07	0.16	Thyroid
ENSG00000101000.4	PROCR	20_33825378_G_A_b37	rs12479765	5e-07	-0.19	Artery - Tibial
ENSG00000088298.8	EDEM2	20_33825378_G_A_b37	rs12479765	1.3e-06	-0.28	Heart - Atrial Appendage
ENSG00000088298.8	EDEM2	20_33825378_G_A_b37	rs12479765	1.8e-06	-0.15	Muscle - Skeletal
ENSG00000078814.11	MYH7B	20_33825378_G_A_b37	rs12479765	2.5e-06	0.18	Artery - Tibial
ENSG00000101460.8	MAP1LC3A	20_33825378_G_A_b37	rs12479765	2.7e-06	0.2	Adipose - Subcutaneous
ENSG00000101000.4	PROCR	20_33825378_G_A_b37	rs12479765	3.9e-06	-0.19	Skin - Sun Exposed (Lower leg)
ENSG00000126005.11	MMP24-AS1	20_33825378_G_A_b37	rs12479765	4.1e-06	0.19	Esophagus - Mucosa
ENSG00000078814.11	MYH7B	20_33825378_G_A_b37	rs12479765	4.3e-06	0.17	Lung
ENSG00000101464.6	PIGU	20_33825378_G_A_b37	rs12479765	7.2e-06	0.37	Testis
ENSG00000088298.8	EDEM2	20_33825378_G_A_b37	rs12479765	1.2e-05	-0.21	Skin - Sun Exposed (Lower leg)
ENSG00000126005.11	MMP24-AS1	20_33825378_G_A_b37	rs12479765	2e-05	0.17	Artery - Tibial
ENSG00000126005.11	MMP24-AS1	20_33825378_G_A_b37	rs12479765	3e-05	0.34	Liver
ENSG00000088298.8	EDEM2	20_33825378_G_A_b37	rs12479765	4.1e-05	-0.22	Cells - Transformed fibroblasts
ENSG00000244462.3	RBM12	20_33825378_G_A_b37	rs12479765	4.1e-05	0.16	Cells - Transformed fibroblasts
ENSG00000101000.4	PROCR	20_33825378_G_A_b37	rs12479765	4.7e-05	-0.18	Thyroid
ENSG00000242372.2	EIF6	20_33825378_G_A_b37	rs12479765	5.6e-05	-0.16	Muscle - Skeletal
ENSG00000078814.11	MYH7B	20_33825378_G_A_b37	rs12479765	6.3e-05	0.22	Esophagus - Gastroesophageal Junction
ENSG00000125965.4	GDF5	20_33825378_G_A_b37	rs12479765	6.3e-05	0.34	Heart - Atrial Appendage
ENSG00000125998.7	FAM83C	20_33825378_G_A_b37	rs12479765	8.7e-05	-0.12	Skin - Sun Exposed (Lower leg)
ENSG00000214078.7	CPNE1	20_33825378_G_A_b37	rs12479765	0.00011	-0.23	Lung
ENSG00000126005.11	MMP24-AS1	20_33825378_G_A_b37	rs12479765	0.00016	0.15	Adipose - Subcutaneous
ENSG00000100991.7	TRPC4AP	20_33825378_G_A_b37	rs12479765	0.00022	-0.11	Thyroid
ENSG00000242372.2	EIF6	20_33849179_G_A_b37	rs1555322	8.4e-14	0.3	Muscle - Skeletal
ENSG00000125966.8	MMP24	20_33849179_G_A_b37	rs1555322	1.8e-08	-0.31	Whole Blood
ENSG00000126005.11	MMP24-AS1	20_33849179_G_A_b37	rs1555322	2.8e-08	-0.57	Brain - Frontal Cortex (BA9)
ENSG00000126005.11	MMP24-AS1	20_33849179_G_A_b37	rs1555322	7.3e-08	-0.62	Brain - Cortex
ENSG00000242372.2	EIF6	20_33849179_G_A_b37	rs1555322	1.9e-07	0.14	Skin - Sun Exposed (Lower leg)
ENSG00000269202.1	RP4-614O4.12	20_33849179_G_A_b37	rs1555322	4e-07	-0.24	Lung
ENSG00000125998.7	FAM83C	20_33849179_G_A_b37	rs1555322	4.7e-07	-0.23	Esophagus - Mucosa
ENSG00000242372.2	EIF6	20_33849179_G_A_b37	rs1555322	6.7e-07	-0.18	Whole Blood
ENSG00000126005.11	MMP24-AS1	20_33849179_G_A_b37	rs1555322	2.8e-06	-0.2	Artery - Tibial
ENSG00000269202.1	RP4-614O4.12	20_33849179_G_A_b37	rs1555322	3.4e-06	-0.21	Thyroid
ENSG00000126005.11	MMP24-AS1	20_33849179_G_A_b37	rs1555322	3.9e-06	-0.46	Brain - Cerebellar Hemisphere
ENSG00000126005.11	MMP24-AS1	20_33849179_G_A_b37	rs1555322	4.4e-06	-0.42	Brain - Cerebellum
ENSG00000242372.2	EIF6	20_33849179_G_A_b37	rs1555322	1.1e-05	0.12	Skin - Not Sun Exposed (Suprapubic)
ENSG00000126005.11	MMP24-AS1	20_33849179_G_A_b37	rs1555322	1.3e-05	-0.2	Lung
ENSG00000125966.8	MMP24	20_33849179_G_A_b37	rs1555322	1.5e-05	-0.29	Skin - Sun Exposed (Lower leg)
ENSG00000088367.16	EPB41L1	20_33849179_G_A_b37	rs1555322	3.6e-05	0.16	Artery - Tibial
ENSG00000125998.7	FAM83C	20_33849179_G_A_b37	rs1555322	4.4e-05	-0.15	Skin - Sun Exposed (Lower leg)
ENSG00000242372.2	EIF6	20_33855454_T_C_b37	rs2425032	4.7e-13	0.28	Muscle - Skeletal
ENSG00000125966.8	MMP24	20_33855454_T_C_b37	rs2425032	1e-09	-0.32	Whole Blood
ENSG00000242372.2	EIF6	20_33855454_T_C_b37	rs2425032	3.9e-07	0.13	Skin - Sun Exposed (Lower leg)
ENSG00000126005.11	MMP24-AS1	20_33855454_T_C_b37	rs2425032	4.1e-07	-0.56	Brain - Cortex
ENSG00000269202.1	RP4-614O4.12	20_33855454_T_C_b37	rs2425032	4.2e-07	-0.23	Lung
ENSG00000125998.7	FAM83C	20_33855454_T_C_b37	rs2425032	1e-06	-0.22	Esophagus - Mucosa
ENSG00000125966.8	MMP24	20_33855454_T_C_b37	rs2425032	3.9e-06	-0.31	Skin - Sun Exposed (Lower leg)
ENSG00000126005.11	MMP24-AS1	20_33855454_T_C_b37	rs2425032	4.7e-06	-0.46	Brain - Frontal Cortex (BA9)
ENSG00000242372.2	EIF6	20_33855454_T_C_b37	rs2425032	7.3e-06	0.12	Skin - Not Sun Exposed (Suprapubic)
ENSG00000126005.11	MMP24-AS1	20_33855454_T_C_b37	rs2425032	9.1e-06	-0.38	Brain - Cerebellum
ENSG00000269202.1	RP4-614O4.12	20_33855454_T_C_b37	rs2425032	9.8e-06	-0.19	Thyroid
ENSG00000126005.11	MMP24-AS1	20_33855454_T_C_b37	rs2425032	1.4e-05	-0.42	Brain - Cerebellar Hemisphere
ENSG00000126005.11	MMP24-AS1	20_33855454_T_C_b37	rs2425032	3.3e-05	-0.19	Lung
ENSG00000242372.2	EIF6	20_33855454_T_C_b37	rs2425032	4.9e-05	-0.14	Whole Blood
ENSG00000242372.2	EIF6	20_33855454_T_C_b37	rs2425032	7.5e-05	0.1	Esophagus - Mucosa
ENSG00000126005.11	MMP24-AS1	20_33855454_T_C_b37	rs2425032	9.7e-05	-0.16	Artery - Tibial
ENSG00000125998.7	FAM83C	20_33855454_T_C_b37	rs2425032	0.00015	-0.14	Skin - Sun Exposed (Lower leg)
ENSG00000125998.7	FAM83C	20_33864484_A_G_b37	rs7280	2.4e-26	-0.27	Skin - Sun Exposed (Lower leg)
ENSG00000125998.7	FAM83C	20_33864484_A_G_b37	rs7280	3.9e-19	-0.32	Esophagus - Mucosa
ENSG00000125998.7	FAM83C	20_33864484_A_G_b37	rs7280	8.6e-14	-0.24	Skin - Not Sun Exposed (Suprapubic)
ENSG00000101019.17	UQCC1	20_33864484_A_G_b37	rs7280	1.9e-10	-0.3	Cells - Transformed fibroblasts
ENSG00000269202.1	RP4-614O4.12	20_33864484_A_G_b37	rs7280	7.2e-10	-0.26	Skin - Sun Exposed (Lower leg)
ENSG00000088298.8	EDEM2	20_33864484_A_G_b37	rs7280	5.3e-08	0.33	Pancreas
ENSG00000101019.17	UQCC1	20_33864484_A_G_b37	rs7280	1e-07	-0.18	Esophagus - Mucosa
ENSG00000242372.2	EIF6	20_33864484_A_G_b37	rs7280	1.7e-07	0.16	Muscle - Skeletal
ENSG00000269202.1	RP4-614O4.12	20_33864484_A_G_b37	rs7280	5.1e-07	-0.19	Lung
ENSG00000101460.8	MAP1LC3A	20_33864484_A_G_b37	rs7280	8.2e-07	0.12	Artery - Tibial
ENSG00000101019.17	UQCC1	20_33864484_A_G_b37	rs7280	9.9e-07	-0.13	Muscle - Skeletal
ENSG00000101460.8	MAP1LC3A	20_33864484_A_G_b37	rs7280	1.1e-06	0.19	Adipose - Visceral (Omentum)
ENSG00000101460.8	MAP1LC3A	20_33864484_A_G_b37	rs7280	1.4e-06	0.18	Nerve - Tibial
ENSG00000078814.11	MYH7B	20_33864484_A_G_b37	rs7280	1.8e-06	0.13	Thyroid
ENSG00000242372.2	EIF6	20_33864484_A_G_b37	rs7280	2.2e-06	0.092	Skin - Sun Exposed (Lower leg)
ENSG00000100991.7	TRPC4AP	20_33864484_A_G_b37	rs7280	3.2e-06	-0.11	Lung
ENSG00000269202.1	RP4-614O4.12	20_33864484_A_G_b37	rs7280	3.8e-06	-0.17	Thyroid
ENSG00000242372.2	EIF6	20_33864484_A_G_b37	rs7280	4.4e-06	0.099	Skin - Not Sun Exposed (Suprapubic)
ENSG00000269202.1	RP4-614O4.12	20_33864484_A_G_b37	rs7280	4.4e-06	-0.22	Adipose - Subcutaneous
ENSG00000101019.17	UQCC1	20_33864484_A_G_b37	rs7280	4.6e-06	-0.17	Skin - Sun Exposed (Lower leg)
ENSG00000078814.11	MYH7B	20_33864484_A_G_b37	rs7280	5.2e-06	0.13	Nerve - Tibial
ENSG00000126005.11	MMP24-AS1	20_33864484_A_G_b37	rs7280	6.2e-06	-0.32	Brain - Frontal Cortex (BA9)
ENSG00000101460.8	MAP1LC3A	20_33864484_A_G_b37	rs7280	6.7e-06	0.16	Adipose - Subcutaneous
ENSG00000126005.11	MMP24-AS1	20_33864484_A_G_b37	rs7280	6.9e-06	-0.37	Brain - Substantia nigra
ENSG00000101464.6	PIGU	20_33864484_A_G_b37	rs7280	9.4e-06	0.32	Testis
ENSG00000101000.4	PROCR	20_33864484_A_G_b37	rs7280	1.1e-05	-0.17	Adipose - Subcutaneous
ENSG00000101019.17	UQCC1	20_33864484_A_G_b37	rs7280	1.2e-05	-0.17	Lung
ENSG00000078814.11	MYH7B	20_33864484_A_G_b37	rs7280	1.7e-05	0.14	Artery - Tibial
ENSG00000125966.8	MMP24	20_33864484_A_G_b37	rs7280	1.7e-05	-0.21	Skin - Not Sun Exposed (Suprapubic)
ENSG00000101460.8	MAP1LC3A	20_33864484_A_G_b37	rs7280	2.1e-05	0.18	Heart - Left Ventricle
ENSG00000126005.11	MMP24-AS1	20_33864484_A_G_b37	rs7280	2.1e-05	-0.37	Brain - Cortex
ENSG00000101460.8	MAP1LC3A	20_33864484_A_G_b37	rs7280	2.2e-05	0.11	Skin - Sun Exposed (Lower leg)
ENSG00000131067.12	GGT7	20_33864484_A_G_b37	rs7280	2.2e-05	0.16	Muscle - Skeletal
ENSG00000269202.1	RP4-614O4.12	20_33864484_A_G_b37	rs7280	2.5e-05	-0.19	Skin - Not Sun Exposed (Suprapubic)
ENSG00000214078.7	CPNE1	20_33864484_A_G_b37	rs7280	2.7e-05	-0.21	Cells - Transformed fibroblasts
ENSG00000101000.4	PROCR	20_33864484_A_G_b37	rs7280	3.4e-05	0.59	Cells - EBV-transformed lymphocytes
ENSG00000088298.8	EDEM2	20_33864484_A_G_b37	rs7280	3.5e-05	-0.2	Skin - Not Sun Exposed (Suprapubic)
ENSG00000101000.4	PROCR	20_33864484_A_G_b37	rs7280	4.5e-05	0.39	Pancreas
ENSG00000269202.1	RP4-614O4.12	20_33864484_A_G_b37	rs7280	5.4e-05	-0.16	Nerve - Tibial
ENSG00000101460.8	MAP1LC3A	20_33864484_A_G_b37	rs7280	5.9e-05	0.23	Brain - Cerebellum
ENSG00000126005.11	MMP24-AS1	20_33864484_A_G_b37	rs7280	6.7e-05	-0.24	Testis
ENSG00000101460.8	MAP1LC3A	20_33864484_A_G_b37	rs7280	8e-05	0.15	Thyroid
ENSG00000100991.7	TRPC4AP	20_33864484_A_G_b37	rs7280	0.00013	-0.11	Skin - Not Sun Exposed (Suprapubic)
ENSG00000101000.4	PROCR	20_33864484_A_G_b37	rs7280	0.00013	-0.14	Nerve - Tibial
ENSG00000100991.7	TRPC4AP	20_33864484_A_G_b37	rs7280	0.00017	-0.11	Skin - Sun Exposed (Lower leg)
ENSG00000101000.4	PROCR	20_33864484_A_G_b37	rs7280	0.00018	-0.14	Muscle - Skeletal
